# Supplementary material for: Characterization of the transcriptional response of Candida parapsilosis to the antifungal peptide MAF-1A
Source: PeerJ. 2020 Sep 7;8:e9767. doi: 10.7717/peerj.9767 (PMC7482638; doi:10.7717/peerj.9767)
Supplement: Data S1 [file peerj-08-9767-s011.zip]

Archive with 3 entries (2 files):
- raw data/
- raw data/All figures raw data .csv
- raw data/MIC assay (raw data).docx
