# Supplementary material for: Characterization of the transcriptional response of Candida parapsilosis to the antifungal peptide MAF-1A
Source: PeerJ. 2020 Sep 7;8:e9767. doi: 10.7717/peerj.9767 (PMC7482638; doi:10.7717/peerj.9767)
Supplement: Data S1 [file peerj-08-9767-s011.zip › raw data/All figures raw data .csv]

Figure 1. Time-kill curves of MAF-1A under MIC concentrations for C. parapsilosis.
Time��hours)	C. parapsilosis treated with MAF-1A (Log10 CFU/ml) mean	C. parapsilosis treated with MAF-1A (Log10 CFU/ml) SEM	C. parapsilosis control group (Log10 CFU/ml) mean	C. parapsilosis control group (Log10 CFU/ml) SEM
0	6	0	6	0
2	5.76	0.068	6.04	0.0356
4	5.63	0.0288	6.26	0.0275
6	5.58	0.0628	6.52	0.0358
8	5.48	0.0462	6.99	0.0676
10	5.99	0.0718	7.1	0.1089
12	6.26	0.0973	7.37	0.0811
14	6.38	0.0512	8.01	0.1371
16	6.46	0.0504	8.4	0.0504
18	6.64	0.1047	8.4	0.0908
20	6.9	0.0938	8.56	0.0612
22	6.9	0.0564	8.58	0.0583
24	7.01	0.1344	8.6	0.083
Figure 2. Gene expression changes in C. parapsilosis following MAF-1A treatment.
CPASvsCPAC				CPBSvsCPBC
gene_id	log2FoldChange	pvalue	padj	gene_id	log2FoldChange	pvalue	padj
gene5157	0.491615838	2.36E-13	6.36E-12	gene5531	-0.186997108	0.00129721	0.034938196
gene5148	-0.520101085	2.55E-13	6.83E-12	gene3708	0.925948335	0.001309702	0.035118557
gene4268	-0.600920739	3.44E-13	9.17E-12	gene3795	0.16900446	0.001317337	0.035167684
gene5154	-0.364767579	4.13E-13	1.09E-11	gene2702	0.539497437	0.001372112	0.036469297
gene2553	0.425669447	4.13E-13	1.09E-11	gene2265	-0.16062872	0.001422855	0.037652837
gene5180	0.435053354	4.63E-13	1.22E-11	gene148	0.394291219	0.001487731	0.03919847
gene4564	-0.431951021	4.90E-13	1.29E-11	gene3698	-0.319500948	0.001496856	0.039268166
gene4307	0.45345443	5.26E-13	1.37E-11	gene4223	0.171723823	0.001541266	0.040258939
gene1944	-0.608107732	5.87E-13	1.53E-11	gene2768	-0.23633787	0.001581868	0.041142156
gene294	0.454734202	6.10E-13	1.58E-11	gene2416	0.192300726	0.001662687	0.043059322
gene5868	0.704405359	6.82E-13	1.76E-11	gene5316	-0.211031818	0.001697028	0.043515094
gene1201	-0.881191378	7.25E-13	1.86E-11	gene730	-0.234795203	0.001700308	0.043515094
gene28	0.464757492	9.56E-13	2.44E-11	gene60	0.419212345	0.001701828	0.043515094
gene4517	-0.516472233	1.00E-12	2.55E-11	gene1583	0.203999617	0.001726783	0.043967679
novel.148	-0.671656622	1.32E-12	3.34E-11	gene4905	-0.241826794	0.001744535	0.044233816
gene3779	-0.373438754	1.51E-12	3.81E-11	gene4160	-0.240470807	0.00178961	0.045187662
gene3310	-0.514184076	1.54E-12	3.87E-11	gene5476	-0.226601731	0.001805562	0.04540126
gene5780	-0.470934967	1.63E-12	4.08E-11	gene4607	-0.183862152	0.001848718	0.046294349
gene2137	0.541866279	2.21E-12	5.50E-11	gene3899	0.204522057	0.001866388	0.046544496
gene1156	-0.430495299	2.37E-12	5.88E-11	gene4509	-0.382854863	0.001875659	0.046583991
gene3285	0.495519415	2.54E-12	6.29E-11	gene2901	-0.243764182	0.001885395	0.046634676
gene1294	0.663377313	2.71E-12	6.68E-11	gene5133	0.165039535	0.001905638	0.046943776
gene49	0.399789177	2.76E-12	6.76E-11	gene1229	0.212525609	0.001913645	0.046950148
gene5469	0.703101042	2.78E-12	6.80E-11	gene1934	-0.177864987	0.001981503	0.048418978
gene5156	0.431073785	3.05E-12	7.42E-11	gene5010	-0.175969952	0.00205846	0.049975971
gene2726	0.546399645	3.38E-12	8.20E-11	gene863	-0.233637065	0.002064505	0.049975971
gene4728	-0.472232344	4.43E-12	1.07E-10	gene3313	-0.234874617	0.002069962	0.049975971
gene4221	-0.423531652	4.85E-12	1.17E-10	gene3985	-0.212309577	0.002078661	0.049986843
gene545	0.526888897	5.25E-12	1.26E-10
gene4005	0.581406751	5.42E-12	1.29E-10
gene3584	0.536004162	5.53E-12	1.31E-10
gene2198	-0.451661355	5.64E-12	1.34E-10
gene4992	0.375251115	5.88E-12	1.39E-10
gene5094	0.427590911	6.58E-12	1.54E-10
gene1465	0.609127261	6.59E-12	1.54E-10
gene5875	-0.355394461	6.93E-12	1.61E-10
gene5838	-0.453368392	9.25E-12	2.15E-10
gene209	-0.463528351	1.08E-11	2.50E-10
gene4050	0.751999736	1.16E-11	2.68E-10
gene2019	-0.316062892	1.23E-11	2.83E-10
gene5767	-0.57291708	1.33E-11	3.04E-10
gene112	0.397810324	1.35E-11	3.07E-10
gene782	0.460394258	1.40E-11	3.18E-10
gene2418	0.397254723	1.41E-11	3.18E-10
gene326	-0.334425462	1.41E-11	3.18E-10
gene1037	-0.397181687	1.44E-11	3.23E-10
gene2780	-0.389325011	1.49E-11	3.32E-10
gene2453	-0.397177803	1.49E-11	3.32E-10
gene5849	-0.402671224	1.69E-11	3.76E-10
gene5831	0.666920096	1.92E-11	4.25E-10
gene86	0.448626065	1.97E-11	4.35E-10
gene964	0.58826729	1.99E-11	4.36E-10
gene1815	0.544878013	1.99E-11	4.36E-10
gene2539	-0.496784206	2.31E-11	5.03E-10
gene2469	0.427113399	2.76E-11	5.98E-10
gene1403	0.723548145	3.43E-11	7.41E-10
gene3752	0.376529532	3.47E-11	7.48E-10
gene1363	0.518296998	3.96E-11	8.50E-10
gene4926	0.831297618	4.30E-11	9.18E-10
gene1855	0.59815372	4.31E-11	9.18E-10
gene3950	0.950393709	4.32E-11	9.18E-10
gene3627	-0.323253189	6.24E-11	1.32E-09
gene393	-0.41068837	6.76E-11	1.43E-09
gene1317	-0.412082978	6.80E-11	1.43E-09
gene3695	-0.398173934	7.12E-11	1.49E-09
gene3247	-0.35573601	7.28E-11	1.52E-09
gene644	-0.647942951	7.84E-11	1.63E-09
gene1377	0.318488776	7.91E-11	1.64E-09
gene2703	-0.389899876	8.30E-11	1.72E-09
gene266	0.468875407	8.49E-11	1.75E-09
gene1784	0.451145984	9.12E-11	1.87E-09
gene2554	0.343180412	9.21E-11	1.88E-09
gene5513	-0.31373076	9.53E-11	1.94E-09
gene963	0.478596445	9.55E-11	1.94E-09
gene1761	0.49469867	9.57E-11	1.94E-09
gene3269	0.429219978	1.04E-10	2.10E-09
gene4932	0.435111198	1.10E-10	2.20E-09
gene3561	0.546277316	1.11E-10	2.22E-09
gene3044	0.420380008	1.20E-10	2.39E-09
gene5817	0.426013218	1.21E-10	2.41E-09
gene5713	-0.359659244	1.37E-10	2.73E-09
gene3548	0.578897042	1.43E-10	2.83E-09
gene4970	-1.163773289	1.46E-10	2.88E-09
gene766	0.381743695	1.49E-10	2.93E-09
gene458	0.319085319	1.50E-10	2.93E-09
gene1742	0.401013365	1.63E-10	3.18E-09
gene531	-0.456048953	1.64E-10	3.19E-09
gene4023	0.36813199	1.66E-10	3.23E-09
gene5467	-0.610874805	1.77E-10	3.43E-09
gene5886	-0.483315927	1.78E-10	3.43E-09
gene1070	0.355146634	1.79E-10	3.44E-09
gene2208	0.431150136	2.05E-10	3.92E-09
gene2529	-0.381574807	2.05E-10	3.92E-09
gene601	0.49001776	2.11E-10	4.02E-09
gene4353	0.370998596	2.25E-10	4.27E-09
gene5133	0.340113221	2.51E-10	4.75E-09
gene57	-0.409615105	2.55E-10	4.82E-09
gene1738	0.462629692	2.59E-10	4.87E-09
gene5181	0.688488222	2.80E-10	5.24E-09
gene1828	0.4016499	2.98E-10	5.58E-09
gene4643	0.446575852	3.07E-10	5.72E-09
gene3096	0.329572147	3.21E-10	5.95E-09
gene2048	0.383429672	3.21E-10	5.95E-09
gene147	0.418443663	3.54E-10	6.53E-09
gene1546	-0.44844282	3.93E-10	7.24E-09
gene858	0.639160925	4.05E-10	7.43E-09
gene3614	0.328090221	4.12E-10	7.55E-09
gene1348	-0.445496604	4.14E-10	7.55E-09
gene3912	0.363370447	4.37E-10	7.95E-09
gene1011	0.362367902	4.48E-10	8.12E-09
gene5431	-0.309688253	4.52E-10	8.17E-09
gene1257	-0.699224486	4.98E-10	8.97E-09
gene2383	0.34004433	5.22E-10	9.39E-09
gene5870	0.304843306	5.26E-10	9.43E-09
gene3416	-0.529547124	5.32E-10	9.50E-09
gene5441	-0.526196382	6.98E-10	1.24E-08
gene4930	-0.382928204	6.99E-10	1.24E-08
gene3192	-0.371810587	7.26E-10	1.29E-08
gene2671	0.405490514	7.29E-10	1.29E-08
gene1345	0.553816506	8.10E-10	1.43E-08
gene5648	-0.46539747	8.20E-10	1.44E-08
gene4263	-0.387106781	9.19E-10	1.61E-08
gene4282	0.505503533	9.48E-10	1.66E-08
gene591	-0.3932378	9.80E-10	1.70E-08
gene3722	0.418629301	9.90E-10	1.72E-08
gene5113	0.520011106	1.05E-09	1.82E-08
gene1459	-0.448720443	1.06E-09	1.83E-08
gene3923	0.274240737	1.13E-09	1.95E-08
gene3359	0.385527213	1.32E-09	2.27E-08
gene3490	0.311020907	1.43E-09	2.45E-08
gene919	0.456480714	1.45E-09	2.48E-08
gene1584	0.349952357	1.48E-09	2.52E-08
gene2465	-0.419199221	1.49E-09	2.53E-08
gene801	-0.313907438	1.54E-09	2.61E-08
gene3897	-0.411442575	1.57E-09	2.65E-08
gene1115	-0.581019848	1.58E-09	2.65E-08
gene2375	-0.505653981	1.68E-09	2.82E-08
gene4519	-0.456219715	1.90E-09	3.17E-08
gene795	0.394777939	1.92E-09	3.21E-08
gene4857	-0.379560011	2.01E-09	3.35E-08
gene4190	-0.466449781	2.18E-09	3.61E-08
gene1383	0.417523556	2.25E-09	3.72E-08
gene2238	0.361718693	2.35E-09	3.88E-08
gene2148	-0.333604253	2.35E-09	3.88E-08
gene3030	0.433678746	2.39E-09	3.92E-08
gene2332	-0.42632224	2.79E-09	4.56E-08
gene5457	-0.528790877	2.81E-09	4.59E-08
gene4239	-0.573368242	2.88E-09	4.70E-08
gene72	-0.434144314	2.97E-09	4.82E-08
gene1460	-0.45285118	3.01E-09	4.88E-08
gene1359	0.460582717	3.15E-09	5.08E-08
gene5664	0.529482215	3.35E-09	5.39E-08
gene4712	-0.422215202	3.42E-09	5.49E-08
gene5459	-0.646392073	3.42E-09	5.49E-08
gene3580	0.440264916	3.50E-09	5.59E-08
gene2028	0.407059534	3.54E-09	5.65E-08
gene2536	0.658804526	3.57E-09	5.65E-08
gene3268	-0.317056172	3.58E-09	5.65E-08
gene5415	-0.429037819	3.58E-09	5.65E-08
gene4106	-0.353082585	3.62E-09	5.71E-08
gene1084	-0.387936946	3.68E-09	5.79E-08
gene1613	-0.569511065	3.90E-09	6.13E-08
gene1605	-0.347851593	4.22E-09	6.60E-08
gene757	0.449391039	4.35E-09	6.79E-08
gene5271	0.308049066	4.46E-09	6.94E-08
gene3055	-0.326705208	4.75E-09	7.36E-08
gene2101	0.311295365	4.75E-09	7.36E-08
gene4494	-0.456042949	4.87E-09	7.53E-08
gene52	-0.285423623	5.23E-09	8.05E-08
gene5765	0.584337843	5.24E-09	8.05E-08
gene1824	0.332903507	5.36E-09	8.23E-08
gene3679	0.446999188	5.49E-09	8.40E-08
gene3791	-0.430689359	5.58E-09	8.52E-08
gene1663	-0.376668275	5.72E-09	8.71E-08
gene4204	0.435233273	5.77E-09	8.76E-08
gene1064	0.532813198	5.99E-09	9.07E-08
gene4713	-0.379350912	6.09E-09	9.19E-08
gene2436	0.381612471	6.49E-09	9.78E-08
gene5346	0.354144931	7.03E-09	1.06E-07
gene4815	-0.372670638	7.61E-09	1.14E-07
gene599	-0.362040555	7.66E-09	1.15E-07
gene2140	0.39675769	7.78E-09	1.16E-07
gene3387	-0.472137472	7.79E-09	1.16E-07
gene4474	0.353003516	7.79E-09	1.16E-07
gene947	0.397502518	8.19E-09	1.21E-07
gene868	0.33649031	9.94E-09	1.47E-07
gene5057	0.398385801	1.02E-08	1.50E-07
gene3849	0.395818998	1.03E-08	1.51E-07
gene5460	0.401591839	1.09E-08	1.60E-07
gene906	0.429484398	1.10E-08	1.61E-07
gene3485	-0.4885051	1.16E-08	1.69E-07
gene1759	0.512971449	1.16E-08	1.69E-07
gene2727	0.433399929	1.18E-08	1.72E-07
gene5406	0.393105265	1.19E-08	1.73E-07
novel.28	-0.870287102	1.23E-08	1.77E-07
gene1739	0.433705893	1.28E-08	1.84E-07
gene4327	0.350318452	1.28E-08	1.84E-07
gene4805	-0.475914567	1.31E-08	1.88E-07
gene3438	0.335381039	1.40E-08	2.01E-07
gene375	-0.324734147	1.41E-08	2.01E-07
gene2566	-0.277606682	1.45E-08	2.07E-07
gene5317	-0.430007103	1.50E-08	2.14E-07
gene1662	-0.464794418	1.52E-08	2.16E-07
gene5622	0.381876288	1.53E-08	2.17E-07
gene5185	0.346030373	1.60E-08	2.26E-07
gene1260	0.454386076	1.63E-08	2.30E-07
gene5784	0.382899598	1.66E-08	2.33E-07
gene5143	-0.303466833	1.69E-08	2.37E-07
gene4500	0.475747584	1.76E-08	2.46E-07
gene1725	-0.285539055	1.78E-08	2.48E-07
gene2909	-0.399921187	1.81E-08	2.53E-07
gene4521	-0.305240835	1.86E-08	2.59E-07
gene1757	0.295826226	1.91E-08	2.65E-07
gene645	0.357860429	1.92E-08	2.65E-07
gene5523	-0.331640228	1.97E-08	2.71E-07
gene1436	0.5054484	2.04E-08	2.80E-07
gene3060	0.586500747	2.07E-08	2.84E-07
gene4599	-0.259187679	2.19E-08	3.01E-07
gene4315	-0.376072915	2.22E-08	3.04E-07
gene2538	0.369951529	2.26E-08	3.08E-07
gene4202	0.311300659	2.28E-08	3.10E-07
gene5834	0.46649291	2.56E-08	3.48E-07
gene4663	-0.54431172	2.58E-08	3.50E-07
gene1275	0.350741978	2.60E-08	3.52E-07
gene2388	-0.419612738	2.73E-08	3.69E-07
gene2421	0.700538008	2.81E-08	3.78E-07
gene377	-0.374545186	2.90E-08	3.90E-07
gene2866	0.346210876	3.08E-08	4.13E-07
gene1755	-0.754272089	3.09E-08	4.14E-07
gene4904	0.286693164	3.13E-08	4.18E-07
gene2478	0.575362168	3.31E-08	4.41E-07
novel.70	-0.753837253	3.54E-08	4.70E-07
gene3098	0.425077132	3.68E-08	4.88E-07
gene3063	-0.286645303	3.88E-08	5.14E-07
gene4818	-0.334881831	4.10E-08	5.41E-07
gene5379	-0.339091693	4.35E-08	5.73E-07
gene4561	0.293060359	4.39E-08	5.77E-07
gene3062	-0.32590303	4.40E-08	5.77E-07
gene1071	0.436531555	4.63E-08	6.06E-07
gene2738	-0.365539708	4.73E-08	6.17E-07
gene1810	-0.299589123	4.75E-08	6.19E-07
gene3297	0.453771279	4.81E-08	6.25E-07
gene2099	0.979412702	4.82E-08	6.26E-07
gene596	0.263438556	4.84E-08	6.26E-07
gene5134	0.938835948	4.86E-08	6.28E-07
gene5084	0.335157947	5.12E-08	6.60E-07
gene2578	-0.455064747	5.19E-08	6.68E-07
gene524	-0.297399463	5.21E-08	6.69E-07
gene3153	-0.372383217	5.24E-08	6.71E-07
gene1789	1.068321449	5.30E-08	6.78E-07
novel.15	-0.327925498	5.50E-08	7.02E-07
gene3751	-0.480222761	5.54E-08	7.06E-07
gene4480	0.306416148	5.67E-08	7.20E-07
gene1014	-0.526890228	5.99E-08	7.59E-07
gene2187	0.344864628	6.12E-08	7.74E-07
gene5769	-0.3149031	6.56E-08	8.28E-07
gene5828	0.401028181	7.28E-08	9.17E-07
gene18	0.249055936	7.31E-08	9.17E-07
gene4240	-0.378118878	7.31E-08	9.17E-07
gene3718	0.459341629	7.48E-08	9.37E-07
gene2002	-0.406719861	7.94E-08	9.92E-07
gene3242	0.902137992	8.13E-08	1.01E-06
gene3968	-0.436639902	8.38E-08	1.04E-06
gene5108	0.287331617	8.60E-08	1.07E-06
gene5775	0.418837539	8.61E-08	1.07E-06
gene904	-0.29690941	8.97E-08	1.11E-06
gene4862	-0.343548129	9.11E-08	1.12E-06
gene4920	0.227648968	9.14E-08	1.13E-06
gene5787	0.318029972	9.31E-08	1.14E-06
gene3620	0.298850643	9.36E-08	1.15E-06
gene1762	1.063557098	1.01E-07	1.24E-06
gene2263	-0.323324503	1.09E-07	1.33E-06
gene4750	0.254666305	1.10E-07	1.33E-06
gene117	-0.364587093	1.11E-07	1.35E-06
novel.63	-0.612446078	1.11E-07	1.35E-06
gene2525	-0.384892929	1.13E-07	1.37E-06
gene5398	0.37495935	1.14E-07	1.38E-06
gene3671	-0.351094323	1.18E-07	1.42E-06
gene2347	-0.314283338	1.20E-07	1.44E-06
gene2191	0.470658715	1.33E-07	1.60E-06
gene1534	0.321384105	1.34E-07	1.60E-06
gene3254	-0.284108236	1.36E-07	1.63E-06
gene977	-0.39601588	1.40E-07	1.68E-06
gene3069	0.236393374	1.41E-07	1.68E-06
gene5546	0.38988317	1.45E-07	1.72E-06
gene3113	0.323821034	1.45E-07	1.72E-06
gene2095	-0.358870952	1.47E-07	1.75E-06
gene5518	0.443674798	1.49E-07	1.76E-06
gene2329	-0.423687616	1.51E-07	1.78E-06
gene583	0.351829189	1.55E-07	1.83E-06
gene4532	-0.301100719	1.55E-07	1.83E-06
gene3326	0.278692792	1.59E-07	1.86E-06
gene1543	0.350478204	1.61E-07	1.88E-06
gene3248	0.342556941	1.65E-07	1.93E-06
gene1816	0.325194401	1.66E-07	1.94E-06
gene1597	0.373413902	1.70E-07	1.98E-06
gene894	-0.579535485	1.72E-07	2.00E-06
gene2050	-0.414227352	1.73E-07	2.01E-06
gene2962	-0.633572021	1.75E-07	2.03E-06
gene1114	0.292287449	1.90E-07	2.20E-06
gene4602	0.342067087	1.98E-07	2.29E-06
gene1342	0.405371792	2.07E-07	2.39E-06
gene5667	-0.369128048	2.16E-07	2.48E-06
gene2965	-0.331865535	2.18E-07	2.50E-06
gene5052	-0.305945282	2.27E-07	2.60E-06
gene5416	0.267566098	2.28E-07	2.60E-06
gene2830	-0.340549776	2.28E-07	2.60E-06
gene5583	0.446472415	2.32E-07	2.64E-06
gene1237	-0.425791847	2.38E-07	2.70E-06
gene2959	-0.328965762	2.49E-07	2.82E-06
gene3340	-1.04036668	2.51E-07	2.84E-06
gene3928	-0.339063028	2.55E-07	2.88E-06
gene5315	-0.378536739	2.62E-07	2.96E-06
gene639	-0.599568816	2.92E-07	3.29E-06
gene2585	-0.348189315	2.95E-07	3.32E-06
gene1291	0.296636921	3.00E-07	3.37E-06
gene3749	-0.453077287	3.05E-07	3.41E-06
gene2122	0.252168578	3.31E-07	3.70E-06
gene3592	0.433040136	3.38E-07	3.78E-06
gene881	0.383302781	3.43E-07	3.81E-06
gene2724	0.465061424	3.53E-07	3.92E-06
gene1264	0.377107413	3.55E-07	3.94E-06
novel.92	-1.097535919	3.64E-07	4.03E-06
gene898	0.30459449	3.65E-07	4.03E-06
gene4565	0.419057203	3.71E-07	4.09E-06
gene3947	0.379819572	3.85E-07	4.24E-06
gene4935	-0.273049819	3.90E-07	4.28E-06
gene64	0.436040867	3.96E-07	4.35E-06
gene550	0.292370691	3.97E-07	4.35E-06
gene1099	-0.406271907	4.04E-07	4.42E-06
gene422	-0.298700555	4.05E-07	4.42E-06
gene2393	0.231586771	4.22E-07	4.59E-06
gene702	0.41527534	4.22E-07	4.59E-06
gene4362	-0.391771037	4.31E-07	4.68E-06
gene1051	-0.394310211	4.50E-07	4.87E-06
gene4011	0.404818785	4.51E-07	4.88E-06
gene2511	-0.721198005	4.55E-07	4.91E-06
gene5279	-0.493009955	4.67E-07	5.03E-06
gene5350	-0.297847645	4.74E-07	5.10E-06
gene2805	-0.394634244	4.87E-07	5.23E-06
gene1137	0.304409276	4.88E-07	5.24E-06
gene4545	0.357480496	4.97E-07	5.32E-06
gene3376	0.39452752	5.01E-07	5.35E-06
gene4717	0.277086161	5.12E-07	5.45E-06
gene4393	0.37689537	5.30E-07	5.65E-06
gene5561	-0.248831723	5.52E-07	5.87E-06
gene3428	0.367459439	5.58E-07	5.92E-06
gene5516	0.345505133	5.59E-07	5.92E-06
gene3423	0.403701772	5.63E-07	5.95E-06
gene2535	0.311578672	5.64E-07	5.95E-06
gene5569	0.309584841	5.67E-07	5.97E-06
gene4026	-0.409495384	5.75E-07	6.05E-06
gene3230	-0.309033513	5.77E-07	6.06E-06
gene877	-0.311805943	5.82E-07	6.09E-06
gene4169	0.291554153	5.91E-07	6.18E-06
gene654	-0.405878302	6.01E-07	6.27E-06
gene103	0.306000784	6.02E-07	6.27E-06
gene3394	-0.306346791	6.22E-07	6.48E-06
gene4513	-0.263298285	6.28E-07	6.53E-06
gene17	0.253148422	6.30E-07	6.53E-06
gene869	0.326845579	6.45E-07	6.68E-06
gene2540	0.299084724	6.78E-07	7.01E-06
gene5314	0.303709406	6.86E-07	7.08E-06
gene4087	0.366464438	7.08E-07	7.30E-06
gene3324	-0.327306337	7.20E-07	7.40E-06
gene2952	-0.295375807	7.31E-07	7.50E-06
gene2696	0.322173243	7.45E-07	7.63E-06
gene535	-0.26718654	7.49E-07	7.66E-06
gene2443	-0.302850672	8.04E-07	8.21E-06
gene455	0.455392621	8.13E-07	8.29E-06
gene5439	0.323127391	8.23E-07	8.38E-06
gene4934	0.616496568	8.47E-07	8.61E-06
gene4283	0.459470494	8.69E-07	8.82E-06
gene4007	0.285644645	8.71E-07	8.83E-06
gene4731	0.283774794	8.76E-07	8.86E-06
gene2989	0.233272557	8.82E-07	8.90E-06
gene4696	0.270797051	8.90E-07	8.97E-06
gene4895	0.347878998	8.94E-07	8.99E-06
gene4515	0.602789011	9.04E-07	9.08E-06
gene1434	-0.323029454	9.24E-07	9.26E-06
gene1610	0.317917964	9.28E-07	9.29E-06
gene3753	-0.345717038	9.34E-07	9.34E-06
gene289	1.281142936	9.38E-07	9.36E-06
gene5613	0.442119297	9.43E-07	9.39E-06
novel.85	0.676650957	9.45E-07	9.40E-06
gene1277	0.623881995	9.88E-07	9.81E-06
gene3246	0.365867705	9.96E-07	9.88E-06
gene3973	-0.447614564	1.00E-06	9.89E-06
gene5476	0.317316029	1.01E-06	9.95E-06
gene534	-0.397110695	1.01E-06	9.95E-06
gene2237	0.282217866	1.09E-06	1.07E-05
gene4483	0.301326764	1.14E-06	1.12E-05
gene3155	-0.519205002	1.15E-06	1.13E-05
gene2398	0.337097864	1.20E-06	1.18E-05
gene2260	0.274055722	1.28E-06	1.25E-05
gene1837	0.286547673	1.30E-06	1.27E-05
gene880	-0.39236143	1.32E-06	1.29E-05
gene1774	0.292889899	1.35E-06	1.31E-05
gene5777	0.321431172	1.42E-06	1.38E-05
gene31	0.290310049	1.42E-06	1.38E-05
gene2736	0.407593866	1.44E-06	1.39E-05
gene449	-0.255890246	1.46E-06	1.41E-05
gene2524	0.281619835	1.46E-06	1.41E-05
gene772	-0.345827753	1.48E-06	1.42E-05
gene767	0.285298438	1.50E-06	1.44E-05
gene895	0.527804227	1.55E-06	1.49E-05
gene969	-0.352014454	1.58E-06	1.52E-05
gene5776	0.311799939	1.62E-06	1.55E-05
gene2447	-0.433286621	1.62E-06	1.55E-05
gene1202	-0.531662935	1.64E-06	1.57E-05
gene4788	0.283750368	1.69E-06	1.61E-05
gene1085	-0.487370582	1.74E-06	1.66E-05
gene1251	-0.30996339	1.76E-06	1.67E-05
gene2863	0.260216696	1.80E-06	1.71E-05
gene4401	-0.394236734	2.00E-06	1.89E-05
gene3426	-0.272403302	2.01E-06	1.90E-05
gene4192	-0.275780347	2.02E-06	1.91E-05
gene939	-0.299944538	2.04E-06	1.93E-05
gene3231	-0.343546239	2.18E-06	2.05E-05
gene3934	-0.248752343	2.21E-06	2.08E-05
gene2900	-0.234790462	2.22E-06	2.08E-05
gene3704	-0.323404545	2.24E-06	2.10E-05
gene3921	-0.264095498	2.26E-06	2.11E-05
gene4654	0.438053097	2.34E-06	2.18E-05
gene4708	-0.358365075	2.35E-06	2.19E-05
gene4789	0.375268657	2.40E-06	2.24E-05
gene172	-0.404712963	2.41E-06	2.24E-05
gene3945	0.39161318	2.42E-06	2.24E-05
gene1059	0.319288006	2.43E-06	2.25E-05
gene2461	0.242250973	2.49E-06	2.31E-05
gene3375	0.280834437	2.52E-06	2.33E-05
gene1197	-0.233956091	2.56E-06	2.36E-05
gene568	0.34182126	2.59E-06	2.39E-05
gene1913	-0.322199617	2.61E-06	2.40E-05
gene5604	-0.379457714	2.61E-06	2.40E-05
gene2213	-0.416572027	2.65E-06	2.44E-05
gene3750	-0.338215334	2.68E-06	2.46E-05
gene5686	0.24764009	2.77E-06	2.54E-05
gene518	0.292258214	2.80E-06	2.55E-05
gene2573	1.000876053	2.85E-06	2.60E-05
gene526	-0.405811902	2.86E-06	2.60E-05
gene2844	0.263328628	2.90E-06	2.64E-05
gene1107	-0.352216729	2.93E-06	2.66E-05
gene346	-0.252257619	2.93E-06	2.66E-05
gene3187	0.24767959	2.96E-06	2.68E-05
gene2007	-0.323953613	3.00E-06	2.71E-05
gene3776	-0.471367324	3.15E-06	2.84E-05
gene3109	0.36256105	3.17E-06	2.86E-05
gene2910	-0.308466712	3.18E-06	2.86E-05
gene1862	0.249080461	3.20E-06	2.88E-05
gene84	0.457113842	3.35E-06	3.00E-05
gene2712	0.292482917	3.35E-06	3.00E-05
gene4250	0.30867663	3.36E-06	3.00E-05
gene2046	-0.385209482	3.49E-06	3.12E-05
gene4470	-0.322306503	3.50E-06	3.12E-05
gene2351	-0.429434695	3.55E-06	3.17E-05
gene2512	-0.243077413	3.59E-06	3.19E-05
gene4956	-0.323153839	3.65E-06	3.24E-05
gene4567	0.308955335	3.73E-06	3.30E-05
gene2293	0.378754556	3.73E-06	3.30E-05
gene2996	0.418906612	3.74E-06	3.30E-05
gene4520	-1.436096066	3.75E-06	3.31E-05
gene1453	-0.434208886	3.77E-06	3.32E-05
gene846	0.384858648	3.93E-06	3.46E-05
gene2753	-0.264433791	3.94E-06	3.47E-05
gene5277	-0.325246435	3.96E-06	3.48E-05
gene2662	0.385182374	4.19E-06	3.67E-05
gene698	0.33796611	4.22E-06	3.69E-05
gene3822	0.35706292	4.30E-06	3.76E-05
gene2459	0.326542661	4.31E-06	3.76E-05
gene3572	-1.461805433	4.33E-06	3.77E-05
gene3276	0.303399232	4.39E-06	3.82E-05
novel.158	-0.420020654	4.51E-06	3.92E-05
gene3499	0.293486999	4.54E-06	3.94E-05
gene4118	0.25450902	4.60E-06	3.99E-05
gene322	-1.046091989	4.63E-06	4.01E-05
gene585	0.379383918	4.64E-06	4.01E-05
gene5405	0.895820433	4.70E-06	4.06E-05
gene5865	-0.262024954	4.72E-06	4.07E-05
gene958	-0.279134926	4.78E-06	4.12E-05
gene1507	-0.204832741	4.82E-06	4.14E-05
gene5824	0.332109286	4.84E-06	4.15E-05
gene2496	-0.419494129	4.95E-06	4.24E-05
gene4638	-0.274697968	4.96E-06	4.24E-05
gene42	0.281682129	5.14E-06	4.39E-05
gene2882	-0.28301865	5.31E-06	4.53E-05
gene4957	0.470234488	5.34E-06	4.55E-05
gene3661	0.312117843	5.40E-06	4.59E-05
gene4741	-0.320644998	5.45E-06	4.63E-05
gene3803	0.359446869	5.47E-06	4.64E-05
gene1803	-0.268737553	5.48E-06	4.64E-05
gene810	-0.299445416	5.51E-06	4.66E-05
gene3103	0.314188389	5.73E-06	4.84E-05
gene4469	-0.262354373	5.82E-06	4.91E-05
gene3413	0.508590557	5.87E-06	4.95E-05
gene3621	-0.291310072	6.03E-06	5.07E-05
gene2175	-0.356759521	6.03E-06	5.07E-05
gene287	0.289383055	6.09E-06	5.11E-05
gene4543	-0.384511985	6.17E-06	5.17E-05
gene2640	-0.325272815	6.20E-06	5.19E-05
gene247	0.378302498	6.29E-06	5.26E-05
gene803	-0.255468903	6.58E-06	5.49E-05
gene2159	0.241762974	6.78E-06	5.65E-05
gene325	-0.256130796	7.00E-06	5.83E-05
gene4357	0.226338485	7.14E-06	5.93E-05
gene3596	-0.350994796	7.25E-06	6.02E-05
gene1709	-0.227675811	7.28E-06	6.03E-05
gene642	-0.313195195	7.52E-06	6.23E-05
gene1239	-0.304106713	7.59E-06	6.27E-05
gene2330	0.337597328	7.63E-06	6.29E-05
gene3862	-0.27844728	7.87E-06	6.47E-05
gene705	0.308734441	7.87E-06	6.47E-05
gene3462	0.403121992	7.90E-06	6.49E-05
gene726	-0.229220701	7.91E-06	6.49E-05
gene5485	-0.488453383	7.98E-06	6.54E-05
gene5206	-0.306439791	8.21E-06	6.72E-05
gene3764	-0.301310974	8.50E-06	6.95E-05
gene3851	0.297046579	8.63E-06	7.05E-05
gene40	-0.461968269	8.68E-06	7.08E-05
gene3853	0.390162425	8.76E-06	7.13E-05
gene5492	0.368169097	8.82E-06	7.17E-05
gene4195	-0.42077898	9.11E-06	7.39E-05
gene4917	0.305697012	9.16E-06	7.43E-05
gene1246	0.280260842	9.19E-06	7.44E-05
gene790	0.268357829	9.66E-06	7.81E-05
gene1856	-0.389670149	9.69E-06	7.83E-05
gene3381	-0.29267339	9.88E-06	7.97E-05
gene1753	-0.203824261	1.01E-05	8.11E-05
gene5399	0.26509955	1.04E-05	8.33E-05
gene3868	0.324921227	1.07E-05	8.57E-05
gene4278	0.319050526	1.07E-05	8.58E-05
gene679	0.246006023	1.07E-05	8.61E-05
gene2026	0.225303038	1.08E-05	8.65E-05
gene1127	-0.552751251	1.09E-05	8.75E-05
gene897	0.290115441	1.14E-05	9.10E-05
gene3941	-0.276662298	1.16E-05	9.27E-05
gene2980	0.243077333	1.17E-05	9.28E-05
gene619	0.32908466	1.18E-05	9.41E-05
gene4316	-0.334187041	1.23E-05	9.74E-05
gene637	-0.425043508	1.23E-05	9.77E-05
gene3706	0.257913812	1.23E-05	9.77E-05
gene2944	-0.270715492	1.27E-05	0.000100212
gene2775	-0.369293109	1.29E-05	0.00010162
gene5701	0.236942197	1.29E-05	0.000101869
gene1918	0.266533918	1.31E-05	0.000103096
gene4535	-0.241964281	1.33E-05	0.000104342
gene4537	-0.290686056	1.33E-05	0.000104493
gene4623	0.297402254	1.34E-05	0.000104894
gene1189	0.241331118	1.34E-05	0.000105071
gene5367	0.250004513	1.37E-05	0.00010727
novel.149	-0.320824078	1.37E-05	0.000107332
gene3491	0.234521756	1.38E-05	0.000107591
gene873	-0.278563193	1.38E-05	0.000107924
gene3982	-0.473735129	1.43E-05	0.000110924
gene5503	0.277649948	1.43E-05	0.000110924
gene1027	0.198205192	1.44E-05	0.000111869
gene3208	-0.473966261	1.45E-05	0.000112452
gene2184	0.366707322	1.48E-05	0.000114574
gene2109	-0.371016086	1.48E-05	0.000114574
gene1711	-0.296259225	1.51E-05	0.00011645
gene1701	0.279080277	1.54E-05	0.000118529
gene1065	0.31386947	1.56E-05	0.000119934
gene4045	-0.368329773	1.56E-05	0.000120322
gene718	-0.2747282	1.59E-05	0.000122243
gene770	0.28205276	1.59E-05	0.000122243
gene3709	0.305726754	1.63E-05	0.000124747
gene955	0.19654126	1.64E-05	0.00012565
gene436	-0.456877211	1.68E-05	0.000128607
gene3550	-0.295750482	1.69E-05	0.000129234
gene5016	0.253835933	1.69E-05	0.000129234
gene4695	0.293725144	1.78E-05	0.000135712
gene1631	-0.304635583	1.79E-05	0.000135829
gene3259	-0.283462094	1.83E-05	0.000138884
gene3843	0.313128967	1.85E-05	0.000140727
gene3464	0.355741241	1.87E-05	0.000141641
gene221	0.235357227	1.87E-05	0.000141647
gene2462	0.277696547	1.91E-05	0.000144476
gene1830	0.288851877	1.94E-05	0.000146285
gene3211	0.315829022	1.95E-05	0.000146749
novel.93	0.35098494	2.05E-05	0.000154423
gene481	0.307178665	2.05E-05	0.000154478
gene5709	-0.784751262	2.08E-05	0.000156148
gene3738	-0.283060573	2.13E-05	0.000159504
gene2663	0.273486331	2.15E-05	0.000161035
gene3468	-0.254250045	2.19E-05	0.000163979
novel.102	-0.49468605	2.21E-05	0.000165575
novel.132	-0.444453195	2.23E-05	0.000166381
gene2859	0.248758604	2.23E-05	0.000166384
gene5785	0.329876839	2.23E-05	0.000166384
gene1966	0.212003597	2.24E-05	0.000166437
gene3219	0.364578983	2.24E-05	0.000166437
gene5658	0.209838491	2.26E-05	0.000167663
gene3121	-0.325008371	2.27E-05	0.00016829
gene33	0.241967802	2.28E-05	0.000168919
gene1322	0.269333124	2.30E-05	0.000170439
gene4981	0.212407105	2.34E-05	0.000172726
gene4525	0.363310205	2.34E-05	0.000172726
gene2537	0.363810067	2.37E-05	0.00017434
gene3165	0.312163237	2.39E-05	0.000176196
gene4583	0.895868989	2.41E-05	0.000176965
gene1642	-0.337322111	2.42E-05	0.000177673
gene205	0.275723164	2.44E-05	0.000178667
gene5237	0.418489874	2.48E-05	0.000181307
gene4456	0.223211467	2.48E-05	0.000181307
gene70	0.255301302	2.51E-05	0.000183305
gene384	0.224948136	2.51E-05	0.000183305
gene1423	0.287233583	2.53E-05	0.000184331
gene4556	-0.302332774	2.55E-05	0.000185689
gene4321	-0.283049092	2.56E-05	0.000186291
gene1108	-0.264191196	2.60E-05	0.000188644
gene3956	0.722251486	2.61E-05	0.000189238
gene5272	0.293134419	2.62E-05	0.000190106
gene5404	0.234729995	2.68E-05	0.000194225
gene5722	-0.240775291	2.72E-05	0.000196662
gene1463	0.29628759	2.74E-05	0.000197509
gene2176	-0.195517562	2.76E-05	0.000198984
gene3486	-0.38640908	2.81E-05	0.000202224
gene5560	0.364386602	2.82E-05	0.000202943
gene706	0.229034166	2.88E-05	0.000206648
gene4236	-0.221622284	2.89E-05	0.000207159
gene2718	0.212718065	2.89E-05	0.000207159
gene1177	0.311554502	2.91E-05	0.00020816
gene980	0.795373967	3.00E-05	0.000214512
gene514	-0.336617788	3.05E-05	0.000217904
gene2594	-0.268428406	3.10E-05	0.000221038
gene4858	-0.317370717	3.10E-05	0.000221075
gene2876	0.353372301	3.16E-05	0.000224582
gene5442	-0.277923952	3.19E-05	0.000226793
gene4247	0.300515157	3.31E-05	0.000234701
gene5676	-0.256944685	3.37E-05	0.000239224
gene4475	0.271415636	3.39E-05	0.000240163
gene329	-0.318248708	3.46E-05	0.000245051
gene1700	-0.323625405	3.47E-05	0.000245051
gene552	0.401242378	3.48E-05	0.000246006
gene4299	-0.782148369	3.54E-05	0.000249358
gene4529	0.240566825	3.58E-05	0.000252391
gene3512	-0.309985743	3.63E-05	0.00025511
gene5840	-0.265968754	3.63E-05	0.00025511
gene4670	0.313701607	3.64E-05	0.000255667
gene4179	0.186016429	3.69E-05	0.000258616
gene2039	-0.25981313	3.72E-05	0.000260429
gene68	-0.29995807	3.74E-05	0.000261417
gene1448	0.244934098	3.80E-05	0.000265431
gene3789	-0.268507641	3.81E-05	0.000265787
gene5081	0.216446437	3.82E-05	0.000266401
gene297	0.303014245	3.83E-05	0.000266736
gene1088	-0.327675907	3.85E-05	0.00026746
gene3594	0.257126256	3.88E-05	0.000269228
gene657	0.241572707	3.88E-05	0.000269473
gene1818	-0.38146947	3.93E-05	0.000272694
gene580	-0.36398274	3.96E-05	0.000273842
gene3240	-0.392189402	3.97E-05	0.00027432
gene3465	0.271000154	3.99E-05	0.000275734
gene2116	0.284011008	4.01E-05	0.000276653
gene2522	0.224736995	4.11E-05	0.000283208
gene3960	-0.808185505	4.15E-05	0.000285783
gene899	0.345875728	4.16E-05	0.000286241
gene5429	0.295100677	4.21E-05	0.000289203
gene4424	0.378310995	4.25E-05	0.000291542
gene5857	0.269414501	4.30E-05	0.000294439
gene1999	-0.285857868	4.31E-05	0.000294439
gene1125	0.372595284	4.31E-05	0.000294439
gene2924	0.502823617	4.34E-05	0.000296593
gene3731	0.227416631	4.38E-05	0.000298747
gene5705	0.260756511	4.52E-05	0.000307975
gene5687	0.384456867	4.55E-05	0.000309919
gene242	0.322050289	4.59E-05	0.000312087
gene1939	-0.398239727	4.63E-05	0.000314096
gene5351	0.278377124	4.63E-05	0.000314201
gene4798	0.280155871	4.66E-05	0.000315832
gene4141	0.357829002	4.68E-05	0.000316831
gene2169	0.24055314	4.73E-05	0.000319598
gene1259	0.293306441	4.73E-05	0.000319678
gene2702	-0.416212627	4.74E-05	0.00031996
gene3668	0.28407911	4.81E-05	0.000324284
gene2407	-0.416729481	4.90E-05	0.00032944
gene2342	0.31302656	4.98E-05	0.000334815
gene2314	0.364734821	4.99E-05	0.000334815
gene3742	-0.286692386	5.05E-05	0.000339003
gene1106	-0.319887249	5.07E-05	0.000339643
gene1523	0.233815829	5.09E-05	0.000340139
gene3158	0.268532559	5.09E-05	0.000340139
gene4876	0.289900517	5.09E-05	0.000340139
gene3651	-0.260456195	5.11E-05	0.000341172
gene563	0.51378344	5.20E-05	0.000346306
gene2417	-0.239004378	5.25E-05	0.000349696
gene1424	-0.358677024	5.26E-05	0.000349696
gene2546	0.550659339	5.28E-05	0.000350892
novel.62	-0.459729385	5.39E-05	0.000357146
gene4270	-0.199585442	5.39E-05	0.000357146
gene82	-0.282038689	5.61E-05	0.000371613
gene1058	-0.286376974	5.68E-05	0.000375727
gene2816	0.246694495	5.70E-05	0.000376184
gene577	-0.243448302	5.78E-05	0.000380921
gene5673	-0.289269907	5.79E-05	0.000380921
gene2545	0.208609037	5.79E-05	0.000380921
gene762	0.249038915	5.84E-05	0.000383801
gene1240	-0.371615286	5.87E-05	0.00038583
gene4186	0.400058763	6.03E-05	0.000395491
gene1622	0.25556815	6.04E-05	0.000396098
gene3217	-0.364049477	6.21E-05	0.000406723
gene4104	0.255864944	6.44E-05	0.000420949
gene1093	-0.300748998	6.45E-05	0.000421255
gene402	-0.35042474	6.50E-05	0.000424011
gene1362	0.223883381	6.55E-05	0.000427083
gene2971	-0.194184433	6.59E-05	0.000429372
gene3927	-0.294673095	6.73E-05	0.000438021
gene2888	0.277984672	6.74E-05	0.000438142
gene262	-0.81397983	6.78E-05	0.00044031
gene4766	-0.237280545	6.83E-05	0.000443151
gene4571	0.387412135	6.88E-05	0.000445693
gene100	-0.327523109	6.99E-05	0.000452487
gene116	-0.224976181	7.06E-05	0.000456566
gene3130	0.2532173	7.17E-05	0.000463121
gene990	-0.272526253	7.21E-05	0.000465193
gene4618	0.405704569	7.24E-05	0.000466384
gene2051	0.25021097	7.34E-05	0.000472511
gene133	-0.247182385	7.44E-05	0.000478221
gene2644	-0.263722493	7.46E-05	0.0004794
gene4446	0.244348752	7.60E-05	0.000487884
gene5633	-0.24062983	7.67E-05	0.000491861
gene4059	0.326894484	7.71E-05	0.000493561
gene4578	0.2341359	7.74E-05	0.000495241
gene3544	-0.376127046	7.79E-05	0.000497543
gene285	-0.223567459	7.81E-05	0.000498553
gene1351	-0.240229557	7.82E-05	0.000498553
gene405	0.238327336	7.99E-05	0.000508998
gene4669	0.214148969	8.03E-05	0.000511088
gene987	0.218171536	8.14E-05	0.000517658
gene2081	0.306401594	8.17E-05	0.000518401
gene4029	0.222707708	8.34E-05	0.000529153
gene2458	0.40784473	8.66E-05	0.000548364
gene4493	0.32524562	8.82E-05	0.000558415
gene3585	-0.282202587	8.97E-05	0.000567214
gene2103	-0.377555742	9.02E-05	0.00056963
gene5322	-0.229849711	9.05E-05	0.000570979
gene2897	0.238013546	9.07E-05	0.000571678
gene2999	-0.249332176	9.15E-05	0.000575861
gene4585	-0.256533428	9.17E-05	0.000576913
gene4827	0.299234976	9.18E-05	0.000576913
gene4046	0.261939192	9.32E-05	0.000584944
gene4715	-0.19064619	9.42E-05	0.000590638
gene5793	0.305938208	9.54E-05	0.00059754
gene4280	0.282011326	9.56E-05	0.000597927
gene4707	-0.344149557	9.70E-05	0.000606019
gene2798	-0.209600047	9.73E-05	0.000607329
gene2083	-0.218095185	9.77E-05	0.000609299
gene4325	-0.210968014	9.78E-05	0.000609592
gene4965	-0.227013444	9.84E-05	0.000612842
gene3156	0.355760617	9.88E-05	0.000614439
gene5695	0.241525433	9.93E-05	0.000616994
gene513	0.2361022	1.00E-04	0.000620486
gene5438	0.264328964	0.000101026	0.000626321
gene246	0.445005526	0.000102356	0.000633917
gene2754	0.241400394	0.000104942	0.000649265
gene3523	0.318631865	0.000106774	0.000659928
gene5104	0.25777887	0.00010754	0.000663986
gene3690	-0.197307882	0.000108073	0.0006666
gene292	-0.627007903	0.000109909	0.000677229
gene2533	-0.309711776	0.000111108	0.000683927
gene5669	-0.243788326	0.000111513	0.000685718
gene163	0.177662311	0.000112031	0.000688205
gene3766	0.164975184	0.000112964	0.000693233
gene4850	-0.352579416	0.000113136	0.00069359
gene2065	0.170969135	0.000115196	0.0007055
gene1068	0.278499324	0.000115355	0.000705765
novel.117	-0.796261018	0.000115806	0.000707807
gene3283	0.272749618	0.000118874	0.000725825
gene5186	0.219324814	0.000119062	0.000726245
gene3874	-0.311257963	0.000121758	0.000741939
gene5055	-0.237704676	0.000121898	0.000742049
gene3234	-0.189013949	0.000122387	0.000743649
gene1450	0.23316044	0.00012251	0.000743649
gene202	-0.410549388	0.00012253	0.000743649
gene5412	-0.239676175	0.000123318	0.000747686
gene5347	0.265139841	0.000127483	0.000772162
gene2203	-0.194352233	0.000127931	0.000773359
gene323	0.250325061	0.000127935	0.000773359
gene3034	0.219678803	0.000131129	0.000791873
gene5821	0.210117677	0.000132115	0.000796986
gene3302	-0.292975425	0.000132239	0.000796986
gene1053	0.295779768	0.000134784	0.000811516
gene4198	0.277906966	0.000135009	0.000812068
gene781	-0.269516101	0.000135588	0.000814741
gene406	-0.193733872	0.000137401	0.000824816
gene903	-0.26031667	0.000138211	0.000828854
gene2224	-0.36519888	0.000139587	0.00083628
gene5683	0.260472802	0.000142877	0.000855145
gene821	0.260192487	0.00014351	0.000856892
gene5481	0.266667344	0.000143569	0.000856892
gene783	-0.233971637	0.000143594	0.000856892
gene3785	-0.206990173	0.000144192	0.000859617
gene809	-0.221414566	0.000147405	0.000877909
gene1814	0.293367165	0.000153188	0.000911451
gene4909	-0.292432815	0.000154226	0.000916054
gene741	-0.32260362	0.000154264	0.000916054
gene2216	0.329057285	0.00015632	0.00092651
gene4159	0.294575342	0.000156453	0.00092651
gene1370	-0.224218921	0.000156587	0.00092651
gene3925	-0.253475142	0.000156636	0.00092651
gene2867	0.210483757	0.000163507	0.000966204
gene2837	0.350653557	0.000164066	0.000968564
gene1077	0.223746077	0.000165021	0.000973254
gene4547	-0.286830073	0.000166504	0.000980849
gene3318	0.196630925	0.000166633	0.000980849
gene143	-0.215223845	0.000167228	0.000983396
gene926	-0.27457584	0.000168563	0.000990288
gene2138	0.223391654	0.000170024	0.0009979
gene4407	0.243391962	0.000170696	0.001000879
gene3680	0.25069926	0.000175223	0.001026426
gene2621	-0.256408309	0.000176509	0.001032175
gene1109	-0.215298745	0.000176545	0.001032175
gene5366	0.238629992	0.000176763	0.001032455
gene5358	0.231995444	0.000178149	0.001039021
gene2544	0.209640242	0.000178231	0.001039021
gene3304	0.253544442	0.000178751	0.001041052
gene5072	-0.237796004	0.000179455	0.001044149
gene4841	0.380989567	0.000182736	0.001062216
gene2349	0.30530381	0.000184787	0.001073109
gene453	0.221964058	0.000185733	0.001077574
gene4123	-0.369449021	0.000186301	0.001079832
gene2792	0.202310501	0.000190083	0.001099904
gene4379	0.179474907	0.000190127	0.001099904
gene4557	-0.321436805	0.000191555	0.001107108
gene2022	-0.171940654	0.00019242	0.001111049
gene1209	-0.238122577	0.000195222	0.001126152
gene3783	-0.335094015	0.000198958	0.001146614
gene5265	0.216626175	0.000199708	0.001149292
gene3026	-0.278024024	0.000199803	0.001149292
gene4491	-0.295969772	0.000201399	0.001157149
gene3078	0.194146381	0.000201551	0.001157149
gene2542	-0.333735564	0.000204786	0.001174613
novel.43	-0.635057642	0.000205564	0.001177958
gene1094	0.275572964	0.000205953	0.001179073
gene3120	-0.292489515	0.000206902	0.001183384
gene4629	0.270942788	0.000208631	0.00119215
gene5044	-0.290968756	0.00021012	0.001199524
gene3589	-0.219160728	0.000211465	0.001206068
gene3133	-0.30036823	0.000213914	0.001218887
gene4008	0.296966285	0.000215041	0.0012236
gene3409	-0.184505565	0.000215145	0.0012236
gene3700	-0.360361602	0.000216206	0.001228477
gene3325	0.252776733	0.000217866	0.001236751
gene867	0.19444431	0.000218542	0.001239426
gene1392	0.210736773	0.000219775	0.001245253
gene1009	0.285447226	0.000225263	0.001275159
gene2480	-0.294631986	0.000225591	0.001275823
gene931	-1.513306113	0.000226674	0.001280752
gene2649	-0.271343397	0.000228494	0.001289833
gene4942	-0.223665347	0.000229268	0.001292993
gene4477	0.27145832	0.000231584	0.001304839
gene1332	0.2109659	0.000231918	0.001305508
gene2339	-0.194004663	0.000232371	0.001305652
gene2182	0.20191687	0.000232375	0.001305652
gene3660	0.206114636	0.000233405	0.001309418
gene623	-0.293335443	0.000233477	0.001309418
gene569	0.76467641	0.000235255	0.001318169
gene138	0.375993712	0.00023853	0.001335285
novel.143	-0.696022924	0.000240302	0.001343963
gene5008	0.261210523	0.000240915	0.001346144
gene927	-0.198771696	0.000241965	0.001349628
gene2905	0.241848486	0.000242096	0.001349628
gene5670	-0.274555183	0.000242207	0.001349628
gene3086	-0.172491838	0.000243991	0.001357579
gene2069	0.266839422	0.000244082	0.001357579
gene3768	0.247984934	0.000245192	0.001362504
gene1329	-0.2435983	0.000246452	0.001367538
gene4171	0.225858138	0.00024655	0.001367538
gene4311	0.222448044	0.000250304	0.001387092
gene3432	-0.228273535	0.000257456	0.00142542
gene593	0.266366385	0.000258534	0.001430082
gene4829	-0.26220888	0.000259425	0.001433701
gene2632	-0.254464606	0.000261745	0.001444381
gene2639	-0.241357357	0.000261834	0.001444381
gene1067	0.227411804	0.00026393	0.00145462
gene971	-0.2639248	0.00026422	0.001454892
gene3308	0.190481696	0.000265818	0.00146236
gene3666	0.186286907	0.00026709	0.001468026
gene5501	-0.192671131	0.000267491	0.001468897
gene4035	0.241493662	0.000269772	0.001480083
gene3170	0.253820303	0.000271316	0.001486318
gene3065	-0.208459917	0.000271563	0.001486318
gene5337	-0.26193473	0.000271645	0.001486318
gene1604	-0.168057374	0.000271937	0.001486573
gene2596	0.190566872	0.000272729	0.001489558
gene2768	0.255486387	0.000275509	0.001503386
gene2120	0.191694211	0.000276464	0.001507237
gene2778	-0.279190395	0.000277537	0.001511728
gene4840	0.295575334	0.000280267	0.001525228
gene3212	0.192282916	0.000280991	0.001527296
novel.139	-0.72600655	0.000281152	0.001527296
gene4276	-0.304020173	0.000288941	0.001568204
gene47	-0.257187307	0.000292993	0.001588772
gene789	0.202197476	0.000293444	0.001589792
gene2024	-0.289042238	0.000294457	0.001593855
novel.3	-0.50107048	0.000298868	0.001616289
gene690	0.273284573	0.000299495	0.001618235
gene3453	-0.537972297	0.000299856	0.001618744
gene4442	0.20114356	0.000301399	0.001625622
gene128	0.213554866	0.000302921	0.001632376
gene4341	0.321865094	0.000311422	0.001676696
gene4269	-0.330989155	0.000315183	0.001695437
gene5445	0.158188237	0.000321822	0.001729615
gene3222	0.24820336	0.000325399	0.001747287
gene3049	-0.29161408	0.000329125	0.001765732
gene3102	0.203888695	0.000329572	0.001766563
gene5715	0.261433845	0.000336505	0.00180213
gene2057	-0.24166884	0.000336966	0.001803005
gene4038	-0.183872977	0.000338209	0.001808062
gene4727	-0.305951764	0.000339569	0.001813729
gene1921	0.199371761	0.000340657	0.001815878
gene5741	-0.313080229	0.000341036	0.001815878
gene2520	0.290120292	0.000341078	0.001815878
gene2687	-0.186186327	0.00034117	0.001815878
gene3910	-0.195723278	0.00034218	0.001819654
gene4081	0.20605637	0.000343616	0.001825685
gene1538	-0.200356833	0.000344674	0.001829702
gene3790	-0.222474712	0.000345389	0.001831017
gene2006	-0.20257468	0.000345526	0.001831017
gene2776	-0.289228642	0.000346405	0.001834067
gene3971	-0.243781764	0.000346873	0.001834944
gene985	-0.21230014	0.000348669	0.001842234
gene638	-0.351893774	0.00034886	0.001842234
gene1657	-0.215188822	0.000350651	0.00185008
gene5495	-0.216831772	0.000352183	0.001856546
gene484	0.360370536	0.000359688	0.00189446
gene4019	-0.165802504	0.000360202	0.001895518
gene3123	-0.253175303	0.000360771	0.001896869
gene175	-0.223597035	0.000361917	0.001901242
gene504	-0.260632572	0.000365052	0.001915158
gene80	0.446818945	0.000365199	0.001915158
gene416	0.241427418	0.000366535	0.001920501
gene5458	-0.280367206	0.000371761	0.001946204
gene4098	-0.301365315	0.000373567	0.001953655
gene604	0.179687329	0.00037383	0.001953655
novel.120	-0.533090366	0.000375111	0.00195866
gene1851	0.289380169	0.000377905	0.001971553
gene4648	-0.253742046	0.000378918	0.001975136
gene1306	0.265143039	0.000379371	0.001975796
gene2186	0.209148144	0.00038107	0.001981238
gene5384	0.246141486	0.00038107	0.001981238
gene3856	-0.41381201	0.000382286	0.001985853
gene3798	-0.17998959	0.000384722	0.001996794
gene71	-0.234272122	0.000388614	0.002015269
gene2752	-0.224057625	0.000389353	0.002017376
gene1026	0.215640574	0.000392933	0.002034183
gene5652	0.259540189	0.000393545	0.002035614
gene1402	-0.230884887	0.000394829	0.002040514
gene830	-0.386973774	0.000395613	0.00204282
gene866	-0.198298575	0.000398	0.002052741
gene313	-0.228461138	0.000398212	0.002052741
gene5616	-0.315995602	0.000403567	0.002078574
gene1083	-0.266251589	0.000404504	0.002081631
gene5250	0.25027636	0.000411618	0.002116443
gene4971	-0.21092443	0.000417892	0.002146882
gene2135	-0.255887924	0.000418651	0.002148128
gene942	-0.221846993	0.000418844	0.002148128
gene2089	-0.258081702	0.00042264	0.00216576
gene640	-0.277767105	0.000423514	0.002167768
gene4115	0.203856368	0.000423747	0.002167768
gene3056	-0.248870835	0.000425233	0.002173533
gene5461	-0.253705798	0.000427497	0.002183261
gene207	-0.264606467	0.000428722	0.002187672
gene3689	0.202850773	0.000430462	0.002194703
gene1352	-0.292658297	0.000431243	0.002196835
gene2517	-0.272915975	0.000435833	0.002217168
gene3256	0.235553869	0.000435966	0.002217168
gene4368	0.209923878	0.000436425	0.002217637
gene648	-0.30127407	0.000437724	0.002222378
gene3746	0.227672196	0.000439894	0.002231524
gene4645	-0.189109754	0.000445242	0.002256763
gene94	-0.170859763	0.000446076	0.002259097
gene675	-0.257986598	0.000449114	0.002272585
gene2728	0.182644686	0.000450508	0.002277735
gene1036	-0.214851467	0.000453844	0.00229269
gene2143	-0.280491291	0.000457327	0.002308358
gene5076	-0.230850755	0.000460282	0.002321341
gene3142	0.317166428	0.000462426	0.002330213
gene234	0.248736184	0.00046704	0.002351507
gene5307	-0.253780339	0.000468171	0.002355244
gene2402	-0.229000023	0.000468637	0.002355628
gene780	0.244611002	0.000472422	0.002372688
gene1152	0.187514267	0.000474264	0.002379966
gene4232	0.201597251	0.000478091	0.002397185
gene4606	-0.310332513	0.000478851	0.002397769
gene4399	-0.343756604	0.000478999	0.002397769
gene45	-0.244336134	0.000484747	0.00242406
gene4057	-0.221234374	0.000485052	0.00242406
gene2794	0.214218599	0.000485757	0.002424542
novel.52	0.408989839	0.000486066	0.002424542
gene5352	0.224356285	0.000486543	0.002424542
gene5225	0.203778324	0.00048675	0.002424542
gene2503	-0.208831635	0.000498457	0.002480818
gene4879	0.223509158	0.000505051	0.00251157
gene4390	-0.251471423	0.000505722	0.002512845
gene2527	-0.357488357	0.000514832	0.002556014
gene2872	-0.227353974	0.000518596	0.002572591
gene4959	-0.250529317	0.000526816	0.002611232
gene742	0.247242356	0.00053035	0.002626599
gene3581	0.394800243	0.000531426	0.002629779
gene1455	0.393225502	0.000533133	0.002636071
gene3734	0.190678747	0.000538184	0.002658873
gene5478	0.301711895	0.000542066	0.00267587
gene2229	0.206230741	0.000547364	0.002699826
gene3672	-0.234212596	0.000548541	0.002703428
gene30	0.169102925	0.000551183	0.002714238
gene4518	-0.230983418	0.000554411	0.002727921
gene3793	0.19457856	0.000555815	0.002732608
gene3341	0.199383825	0.000556688	0.002734678
gene4197	0.282717299	0.000558305	0.002740399
gene3602	0.225970228	0.000560177	0.002747361
gene1866	-0.276534427	0.000561716	0.002752682
gene3494	-0.253597746	0.000563331	0.002758363
gene1285	0.24047821	0.000565325	0.002765257
gene5879	0.226915431	0.000565652	0.002765257
gene2226	-0.54978896	0.000569446	0.00278156
gene203	-0.302120052	0.000579783	0.002829769
gene2072	-0.269462801	0.000582391	0.002840211
gene2745	-0.197215044	0.000585402	0.0028526
gene403	0.184354491	0.000586888	0.002857542
gene792	0.184182207	0.000589032	0.002865675
gene3989	0.262180784	0.000590368	0.00286987
gene570	0.503163181	0.00059815	0.002905367
gene2372	0.37651098	0.000601144	0.002917572
gene5628	0.241280677	0.000601662	0.00291775
gene1539	0.265049025	0.000602672	0.002920308
gene5278	-0.295938062	0.000610886	0.0029554
novel.121	-0.444682155	0.00061089	0.0029554
gene3519	-0.324901931	0.000612332	0.00296001
gene293	-1.687677225	0.000612845	0.002960128
gene3029	-0.280451812	0.000621949	0.003001707
gene4403	-0.235400184	0.000624883	0.00301347
gene3780	-0.229041443	0.000630742	0.003039305
gene4182	0.190379714	0.000634165	0.003052219
gene3629	-0.258521823	0.00063443	0.003052219
gene5202	0.170037321	0.00063683	0.003061334
gene1030	0.320170305	0.000643295	0.003089958
gene2979	-0.227506946	0.000643937	0.003090593
gene1302	0.229707287	0.000646168	0.003098845
gene1488	-0.273657752	0.000647224	0.003101233
gene3755	-0.23257219	0.00064769	0.003101233
gene2691	-0.210012063	0.000648788	0.003104037
gene1783	0.241660406	0.000650638	0.003110429
gene404	-0.255921874	0.000656938	0.003138072
gene610	-0.316291211	0.000661861	0.003159093
gene2498	0.246736939	0.000663543	0.00316463
gene344	0.260731587	0.000665246	0.003170256
gene5858	-0.180403458	0.000665991	0.003171311
gene4987	-0.205449062	0.000667091	0.003173803
gene1354	0.272206285	0.000667562	0.003173803
gene2725	0.23607937	0.000683448	0.003246781
gene5553	-0.257761174	0.000698204	0.00331428
gene2242	0.201888174	0.000700836	0.003323304
gene754	0.161690965	0.000701202	0.003323304
gene1723	-0.412093226	0.00070187	0.003323866
gene4974	0.19488239	0.000709796	0.003358779
gene4162	-0.245822424	0.000714488	0.00337834
gene1393	0.242184393	0.000716386	0.003384671
gene3802	0.181384769	0.000719902	0.003398635
gene2078	-0.261417237	0.000721602	0.003404008
gene5426	-0.208516715	0.000723212	0.003408947
gene69	0.217071508	0.00072492	0.003414337
gene1983	-0.24605242	0.000727788	0.003425184
gene3590	0.182799891	0.00073036	0.003434619
gene765	0.265529135	0.000731814	0.003438788
gene928	0.17117196	0.000734559	0.003449012
gene1804	0.22399418	0.000739428	0.003469183
gene3579	-0.244033531	0.000741902	0.003478095
gene90	0.172224047	0.00074351	0.003482941
gene2661	-0.330598168	0.000754743	0.003532829
gene2467	-0.748057119	0.000756061	0.003536264
gene3748	-0.245986012	0.000757356	0.003539588
gene1867	0.188355354	0.000769056	0.00358875
gene4458	-0.18021174	0.00076906	0.00358875
gene667	0.186503985	0.000769939	0.003590087
gene1965	0.214449231	0.000783863	0.003652044
gene4349	0.19003045	0.000784433	0.003652044
gene1506	-0.286414098	0.000788749	0.003669317
novel.45	-0.434040918	0.000790739	0.003675752
gene2270	-1.314230059	0.000795689	0.003695925
gene631	0.227657684	0.000799559	0.003711055
gene5760	-0.213082327	0.00080621	0.003739061
gene3513	0.240969838	0.000814446	0.003774368
gene3723	0.224605174	0.000820528	0.003799648
gene4866	0.327427768	0.000823641	0.00381115
gene1953	0.219945566	0.000825161	0.003815268
gene1942	0.251633023	0.000865772	0.003997127
gene5690	-0.173961458	0.000865813	0.003997127
gene3474	-0.315872529	0.000881013	0.0040642
gene5297	0.182991619	0.000888275	0.004094585
gene5498	-0.225187601	0.000889605	0.004097594
gene358	0.258264229	0.00089282	0.00410928
gene249	-0.322564804	0.000894391	0.004112984
novel.95	-0.51974622	0.000894983	0.004112984
gene2814	0.196827789	0.000896446	0.004116581
gene3322	-0.22026721	0.000897264	0.004117217
gene5041	-0.349583583	0.000899778	0.004125628
gene5630	-0.175348922	0.000901846	0.00413198
gene4640	0.225623194	0.000911048	0.004170987
gene1563	0.190442474	0.000911918	0.004171816
gene4246	-0.241138191	0.000918923	0.004200691
gene1615	0.194598305	0.000922869	0.004215548
gene5878	0.236687067	0.000924217	0.004218526
gene119	0.260327627	0.000928685	0.004235726
gene652	-0.714275136	0.000932763	0.004251125
gene3048	-0.305297479	0.000940472	0.004283036
gene1891	-0.208308566	0.000949317	0.004320072
gene4356	0.22501789	0.000951398	0.004326291
gene3981	0.220951993	0.000953586	0.004332987
gene2889	0.243169992	0.000957895	0.00434648
gene3009	0.208224058	0.000957991	0.00434648
gene608	-0.325076468	0.000959397	0.0043496
novel.59	-0.503416138	0.000978368	0.004429174
gene1216	-0.270826081	0.000978411	0.004429174
gene2665	-0.210692175	0.000982034	0.004442254
gene2601	0.188776327	0.000988571	0.00446849
gene1974	0.220871785	0.000991373	0.004477811
gene713	-0.2558719	0.001006358	0.004542111
gene664	0.223810176	0.0010078	0.004545229
gene3299	0.332421201	0.001009925	0.004551427
gene4658	0.194430783	0.001040628	0.004686307
gene4774	0.357611193	0.001045616	0.00470527
gene5580	0.212198746	0.00104758	0.004708972
gene1936	-0.160008418	0.001047993	0.004708972
gene3860	0.209632043	0.001053081	0.004728328
gene2587	-0.351746384	0.001056877	0.004741854
gene5131	-0.250289221	0.001062117	0.004761838
gene2708	-0.388226345	0.001069095	0.004789576
gene5146	-0.252963821	0.001075355	0.00481406
gene2993	-0.193920467	0.001078886	0.004826302
novel.97	-0.367568812	0.001082316	0.00483807
gene428	-0.655923369	0.001086548	0.004853407
gene2212	-0.253207302	0.001097791	0.004900014
gene2215	-0.220803856	0.001103523	0.004921971
gene4867	-0.179675324	0.001109124	0.004943315
gene3117	0.33009794	0.001116127	0.00497087
gene884	-0.364767945	0.001126525	0.005013489
gene743	-0.354296496	0.001136509	0.005051112
gene5749	0.306380654	0.001136646	0.005051112
gene1557	0.179239087	0.001137932	0.005052237
gene3573	-0.208942264	0.001138568	0.005052237
gene1874	0.23368382	0.001140382	0.005056582
gene2292	0.329731118	0.001143049	0.005064703
novel.51	-0.665717789	0.001145421	0.00506867
gene5825	0.188398604	0.001145618	0.00506867
gene5142	-0.252528505	0.001148634	0.005078296
gene499	-0.205750713	0.001149471	0.005078296
gene5574	-0.311354368	0.001159565	0.005119159
gene5063	0.238177148	0.001167087	0.005148611
gene78	-0.229866261	0.001173309	0.005172295
gene933	-0.195387857	0.001179094	0.005194018
gene2254	0.194522839	0.001180871	0.005198065
gene222	0.217740554	0.001189942	0.005234188
gene1512	0.178617737	0.001195779	0.005256049
gene2059	-0.41314508	0.001200199	0.005267111
gene5283	-0.212262723	0.001200714	0.005267111
gene365	-0.166338102	0.001200905	0.005267111
gene1726	-0.272275406	0.001203671	0.005275422
gene2484	-0.177959925	0.001206044	0.005282002
gene3727	-0.171802438	0.001208529	0.005289062
gene3725	-0.221659478	0.00121434	0.005310655
gene471	-0.40126166	0.0012197	0.005330248
gene3321	-0.260003139	0.001227162	0.005358992
gene4466	-0.232880282	0.00125358	0.005470416
gene3535	-0.244492443	0.00125656	0.005479471
gene5836	0.198709859	0.001259026	0.005486274
gene4975	0.260813171	0.001262255	0.005496389
gene5338	0.28121696	0.00126723	0.005511293
gene4481	0.180254544	0.001267497	0.005511293
gene2773	0.156223386	0.001270993	0.00552253
gene4211	0.234917655	0.001279914	0.005557304
gene2457	0.184078343	0.001281441	0.005559948
gene965	0.250509841	0.001289137	0.005587412
gene3806	0.214873145	0.001289616	0.005587412
gene1222	-0.193786311	0.001299338	0.005624736
gene1621	0.192004497	0.001300088	0.005624736
gene4552	0.251137414	0.001304657	0.005640477
gene1473	-0.203493585	0.001314127	0.005677366
gene636	0.211577806	0.001315121	0.005677613
gene62	-0.160211358	0.001318325	0.005687389
gene2155	0.275323158	0.001321824	0.005698424
gene1467	-0.177921429	0.001325643	0.005710824
gene332	-0.709972923	0.001347306	0.005798642
gene4705	0.292640809	0.001347942	0.005798642
gene1611	0.18313992	0.001349478	0.005801127
gene5236	-0.519008651	0.001356765	0.005828314
gene2066	-0.244210896	0.001360899	0.005841929
gene5296	0.170377435	0.0013704	0.005878551
gene3549	0.295009344	0.001379918	0.00591519
gene4245	-0.386678398	0.001393051	0.005967265
gene1215	-0.271645427	0.001395335	0.005972824
gene5443	-0.240820056	0.001396963	0.00597557
gene5098	0.166513632	0.001403123	0.005997684
gene1639	-0.224763363	0.001404342	0.005997757
gene4463	-0.216759722	0.001405121	0.005997757
gene1095	-0.151796687	0.001415061	0.006035931
gene5300	-0.204026986	0.001432243	0.006104925
gene5224	0.366090962	0.00143363	0.006106537
gene692	-0.251447986	0.001441104	0.00613406
gene4978	0.177260484	0.001476484	0.00628024
gene4358	-0.714665229	0.001477809	0.006281464
gene4938	-0.4301258	0.001492015	0.006337402
gene4034	-0.195618495	0.001495957	0.006349691
gene1229	-0.219535789	0.001497905	0.006353511
gene3616	0.284502504	0.001499163	0.006354393
gene5827	0.171751977	0.001506202	0.006379768
gene4462	-0.178931486	0.0015116	0.006398158
gene5502	0.170368591	0.001516323	0.006413665
gene979	-0.199528614	0.001523737	0.006440529
gene497	0.162272871	0.001527628	0.00645247
gene5800	0.167965744	0.001538832	0.006495266
gene3471	-0.151809582	0.001542101	0.00650453
gene3885	0.179703234	0.001544374	0.006509586
gene2343	0.18834932	0.001548167	0.006518374
gene4790	0.316345192	0.001548612	0.006518374
gene2448	-0.293898967	0.001563093	0.006574759
gene5598	-0.28422937	0.001572341	0.006609069
gene4067	-0.237061982	0.001578366	0.006629794
gene5519	0.276664881	0.001580616	0.006634644
gene5517	0.196589664	0.001583294	0.006641283
gene3344	0.252637082	0.001588358	0.006653012
gene3274	-0.202559079	0.001589438	0.006653012
gene689	0.22282234	0.001590101	0.006653012
novel.129	1.352384988	0.001590484	0.006653012
gene3188	-0.272284644	0.001614266	0.00674783
gene4809	-0.391401062	0.00162931	0.006806023
gene2483	-0.342619784	0.001631201	0.006809225
gene4173	-0.336434608	0.00163723	0.006829683
novel.122	-0.292763813	0.001659492	0.006917785
gene722	0.20741133	0.001661379	0.006920888
gene486	0.166489835	0.001666483	0.006937381
novel.87	0.367999927	0.001671899	0.006955144
gene1702	0.159701157	0.001681829	0.006991652
gene1847	-0.295161026	0.001709557	0.007102049
gene1682	-0.222193139	0.001713122	0.007111979
gene2530	-0.216510927	0.001723541	0.007150336
gene2434	-0.252461209	0.0017274	0.00716144
gene5	0.202989515	0.001744078	0.007225635
gene2616	0.178581581	0.001746239	0.007226624
gene4589	0.21980393	0.001746703	0.007226624
gene602	0.219426516	0.001755712	0.007258942
gene1779	-0.193162215	0.001757795	0.007259129
gene178	-0.25410115	0.001758154	0.007259129
gene1794	0.25188972	0.001777596	0.007334402
gene4312	-0.1989234	0.001790626	0.007383131
gene500	-0.228275679	0.001809864	0.007456075
gene5099	0.21211936	0.001810779	0.007456075
gene508	0.181999629	0.001827866	0.007521319
gene5293	-0.166869385	0.001838338	0.007559276
gene2735	-0.164939371	0.001850062	0.007602323
gene3540	0.216491142	0.001864918	0.007658176
gene3251	0.16972556	0.001878439	0.007707672
gene5211	0.302593431	0.001879516	0.007707672
gene4258	-0.245929839	0.001880934	0.007708266
gene3420	0.233565414	0.001882382	0.007708986
gene4703	-0.559335958	0.001890879	0.007738548
gene158	0.26045027	0.001898651	0.007765111
gene2615	0.194153485	0.001901722	0.007772422
gene1228	-0.33688548	0.001914689	0.007820142
gene4053	-0.529032886	0.001917448	0.007826132
gene181	-0.182925197	0.001930121	0.007872554
gene2563	-0.300267273	0.001935528	0.007889296
gene4549	-0.378898093	0.001944216	0.007919381
gene1000	0.159909888	0.001954029	0.007954
gene1801	0.224659491	0.001957912	0.007964454
gene4254	-0.199255373	0.001959439	0.007965318
gene5623	0.281199191	0.001974175	0.008019839
gene4001	-0.233847563	0.001977732	0.008028902
gene818	0.237370575	0.00198013	0.008033112
gene4248	0.263426222	0.001981421	0.008033112
gene740	-0.229332433	0.002015148	0.008164384
gene4291	-0.234882085	0.002019766	0.008177622
gene5101	-0.246955022	0.002031637	0.008220192
gene2531	0.252482355	0.002033028	0.008220329
gene4284	0.188816419	0.002047506	0.008273345
gene5232	0.203490296	0.002060741	0.008321271
novel.111	-0.779008887	0.002072203	0.008361982
gene5771	-0.253154044	0.002085337	0.008409379
gene2690	-0.217610463	0.0020982	0.00845562
gene5757	0.189387211	0.002106772	0.008484518
gene2920	-0.193684797	0.002111914	0.008495532
gene3939	-0.22651944	0.002112311	0.008495532
gene2038	-0.176796562	0.002114825	0.008499995
gene3654	0.18054718	0.002118216	0.00850798
gene527	-0.347439467	0.002141042	0.008593965
gene1299	0.163057776	0.002150631	0.008626737
gene554	0.201248538	0.002155145	0.008639123
gene5318	-0.249802431	0.002156581	0.008639159
gene901	0.218104067	0.002167471	0.008677045
gene565	0.180879937	0.002173752	0.008696442
gene2858	0.207736382	0.002204635	0.008814174
gene2161	-0.227896209	0.002208256	0.008822829
gene5046	-0.204789804	0.002213826	0.00883925
gene4950	0.19844559	0.00224356	0.008952069
gene3611	0.246450698	0.002256215	0.008996637
gene2771	0.188809179	0.00226175	0.009012776
gene829	-0.217925724	0.00226844	0.009033492
gene162	-0.254531445	0.002283361	0.009083262
gene2764	-0.251256747	0.002283937	0.009083262
gene4746	-0.369994584	0.002304837	0.009154637
gene2828	-0.247227213	0.002305244	0.009154637
gene3969	-0.161960812	0.002306418	0.009154637
gene4289	-0.15500426	0.002309165	0.009155647
gene3812	-0.203768645	0.002309696	0.009155647
gene1654	0.174683629	0.002322421	0.009200067
gene4274	-0.20656282	0.002331776	0.009230279
gene841	0.149483101	0.002333095	0.009230279
gene343	-0.213514248	0.002340542	0.009253698
gene2356	0.266207925	0.002375236	0.00938474
gene4922	-0.175012756	0.002388374	0.009430496
gene5484	0.228420592	0.002396244	0.009455406
gene2274	0.288012528	0.002402652	0.00947452
novel.42	-0.587370175	0.002412127	0.009505695
gene4915	-0.68539111	0.002415291	0.009511975
gene1284	0.148973399	0.002417049	0.009512714
gene3962	0.194308472	0.002449542	0.009634335
gene4748	0.129963873	0.002452583	0.009640036
gene1737	0.158847922	0.00245623	0.009648108
gene1519	0.27175033	0.002460268	0.009657708
gene271	0.203228963	0.002485948	0.009752192
gene4313	-0.249865594	0.002513946	0.009855643
gene1575	-0.178772162	0.002517351	0.009862608
gene5791	0.260987339	0.002523374	0.009879715
gene5252	0.162130953	0.002524979	0.009879715
gene2509	0.188023269	0.00252848	0.009887028
gene5092	0.28665956	0.00254263	0.009935943
gene1092	-0.27897172	0.002549018	0.009954482
gene4763	0.215957934	0.002581746	0.010075797
novel.154	-0.601916485	0.002617531	0.010208878
gene3999	0.202441504	0.002635672	0.010273013
gene3845	-0.196127437	0.002642271	0.010292114
gene751	0.433916883	0.002667481	0.010383632
gene3018	0.197066231	0.002687554	0.010455052
gene1645	0.325714326	0.002742215	0.010660845
gene3390	0.174432612	0.002775713	0.010784152
gene4697	0.282363404	0.002781707	0.010800512
gene5115	-0.240100957	0.002787041	0.010814292
gene3338	-0.192044936	0.002797861	0.010849324
gene3031	-0.169413276	0.002807853	0.010881106
gene5191	-0.216094987	0.002820661	0.01092375
gene1420	-0.219702952	0.002827709	0.010944045
gene775	-0.208422656	0.002833107	0.010957937
gene3618	0.221907069	0.002835931	0.010961859
gene5355	-0.172807942	0.002858604	0.011038399
gene5064	0.170813152	0.002859377	0.011038399
gene1683	-0.235911149	0.002861202	0.011038407
gene1321	-0.298090695	0.002896664	0.011168105
novel.80	-0.484628395	0.002919825	0.01125024
gene2118	0.229137536	0.002925154	0.011263611
gene4985	0.221049161	0.002930526	0.011277125
gene5359	0.307948142	0.002953117	0.0113549
gene92	-0.208897996	0.002954486	0.0113549
gene2575	0.207341212	0.002995604	0.011505627
gene833	-0.18515385	0.003010535	0.011555647
gene1971	0.200834603	0.00301768	0.011570758
gene4193	-0.596018745	0.003018696	0.011570758
gene1833	-0.188917992	0.003020203	0.011570758
gene2915	-0.151691964	0.003024664	0.011580525
gene791	0.261378165	0.003033602	0.011607407
gene372	-0.248639655	0.003049385	0.011660433
gene136	-0.168054919	0.003061193	0.011698198
gene3797	-0.169772355	0.003063961	0.011701395
gene5526	0.18272011	0.003072705	0.011727395
gene5894	-0.194373149	0.003087557	0.011771806
gene1195	0.213067094	0.003088228	0.011771806
gene4347	-0.220614684	0.003103648	0.011823141
gene4017	-0.171237606	0.003111456	0.011845437
gene5566	0.197475798	0.003129303	0.011905898
gene753	0.148069108	0.003192169	0.012137456
gene2701	-0.495095103	0.003213415	0.012210573
gene5522	0.206041444	0.003216855	0.012213923
gene376	-0.334994933	0.003218329	0.012213923
gene3716	0.228344103	0.003257538	0.012354981
gene1955	-0.212066426	0.003269534	0.012392721
gene2567	-0.654499875	0.003279612	0.012423146
gene3364	-0.224834572	0.003290937	0.01245214
novel.35	0.436747614	0.003291378	0.01245214
gene21	0.206734573	0.003305927	0.012499377
gene1928	-0.307316335	0.003341099	0.012624477
gene5061	0.21518642	0.003356024	0.012672966
gene4770	0.179293325	0.003368877	0.012713575
gene4811	0.18405638	0.003375236	0.012722718
gene2581	-0.158260783	0.003375501	0.012722718
gene3343	0.171683297	0.00340492	0.012824111
gene4322	0.227207672	0.003406636	0.012824111
gene502	-0.304116678	0.003410609	0.012831091
gene2439	-0.174548575	0.003415321	0.012840845
gene5140	-0.17126006	0.003417989	0.012842904
gene4452	-0.38027344	0.003432436	0.012882602
gene3799	-0.149851445	0.003432808	0.012882602
gene261	0.361127815	0.003442498	0.012910964
gene3964	0.211248934	0.003448005	0.012921361
gene1479	-0.150143285	0.003449536	0.012921361
gene126	-0.14215106	0.003465562	0.012961417
gene3605	0.233095328	0.00346592	0.012961417
gene3707	0.261769417	0.003466649	0.012961417
gene1140	0.275399646	0.003472478	0.012975201
gene4435	-0.259462999	0.003477793	0.012987049
gene2266	0.180279645	0.003483716	0.01300115
gene5025	0.186815182	0.003514914	0.013109503
gene1375	0.163261864	0.003518056	0.013113147
gene2032	-0.159799962	0.003522736	0.013122517
gene364	0.151594416	0.003540769	0.013169058
gene2831	0.188838437	0.00354134	0.013169058
gene5680	-0.159887725	0.003541753	0.013169058
gene4854	0.200778763	0.003557909	0.013221014
gene1848	-0.422475139	0.003580633	0.013297298
gene76	-0.214434865	0.003606339	0.013384558
gene665	0.146237968	0.003615121	0.013403168
gene1154	0.15359621	0.00361578	0.013403168
gene1892	-0.192006608	0.003618244	0.013404099
gene5018	-0.212805843	0.003630593	0.013441628
gene2532	-0.248804564	0.003695647	0.013666675
gene361	-0.253140604	0.003695891	0.013666675
gene348	-0.286219745	0.003735569	0.013804966
gene2848	-0.232045425	0.003740045	0.013813081
gene2957	-0.277200336	0.003745801	0.013825909
gene1091	0.176930705	0.003749386	0.013830712
gene5615	0.153454245	0.003757983	0.013853987
gene4664	-0.169613302	0.003764688	0.013870265
gene5605	0.176889977	0.003767718	0.013872988
gene5902	0.219105191	0.003773369	0.013885354
gene106	0.243115737	0.003777706	0.013892875
gene3052	-0.240528648	0.003798318	0.013960203
gene5882	0.155611908	0.003801264	0.013962556
gene4471	-0.226827035	0.003806837	0.013974552
gene3944	-0.31984037	0.00381055	0.013979711
gene5903	0.186669857	0.003830548	0.01404457
gene5750	0.277240306	0.003855962	0.014120929
gene5241	-0.169787237	0.003856037	0.014120929
gene2282	-0.183259915	0.003865876	0.014147383
gene5132	0.173625656	0.003868601	0.014147383
gene301	0.213356409	0.003870572	0.014147383
gene717	0.243817549	0.003872604	0.014147383
gene1717	-0.252115861	0.003906214	0.014261566
novel.30	-0.393480414	0.003916089	0.014289006
gene3389	-0.187032024	0.003919862	0.014294162
gene1419	-0.173447028	0.003932741	0.014325793
gene4262	-0.163872615	0.003933266	0.014325793
gene4137	-0.299038114	0.003964211	0.014429825
gene1474	0.191603661	0.003990099	0.014515332
gene1735	-0.196344398	0.003997485	0.014522503
gene544	0.139178607	0.003998782	0.014522503
gene3384	-0.521505087	0.003999263	0.014522503
gene1629	-0.357284144	0.004073955	0.01478487
gene1692	-0.166002628	0.004077641	0.014789384
gene4129	0.162176283	0.004086662	0.014813231
gene2534	-0.285416638	0.004094106	0.014831341
gene4217	-0.210578911	0.004097599	0.01483512
gene472	-0.17113633	0.004109147	0.014868042
gene786	0.315925856	0.004130315	0.014935714
gene2676	-0.178093212	0.004141694	0.014967924
gene2787	-0.205285398	0.004185414	0.015116906
gene2285	0.273848541	0.004197219	0.015150508
gene5117	0.180023983	0.004215668	0.015202383
gene98	-0.299129184	0.004216609	0.015202383
gene4607	0.174287851	0.004260731	0.015352319
gene525	-0.224198178	0.004268526	0.015371262
gene2713	-0.295485327	0.004296174	0.015461631
gene97	-0.159830263	0.004302988	0.015476959
gene1491	-0.228491044	0.004357102	0.015662295
gene1763	0.192641918	0.004376903	0.015724141
gene5726	0.18902919	0.004380788	0.015728767
gene1987	-0.188433615	0.004408024	0.015817181
gene5607	-0.193050605	0.004417531	0.015841911
gene4754	-0.188314146	0.004426616	0.01586201
gene771	-0.357213101	0.004428374	0.01586201
gene1382	-0.301414069	0.004460933	0.015969189
gene1210	-0.187177882	0.0044669	0.015978477
gene2917	-0.151901189	0.004468803	0.015978477
gene5801	0.178128189	0.00448263	0.016018461
gene1001	0.18770627	0.004497344	0.016061564
gene5380	-0.145075372	0.004511515	0.016102678
gene3378	0.160974077	0.004545794	0.016208355
gene1511	-0.246151465	0.004546474	0.016208355
gene1854	-0.180598959	0.004558696	0.016242367
gene701	-0.192063247	0.00458865	0.016339477
gene4767	-0.158068579	0.0046063	0.016392691
gene3667	-0.193823611	0.0046484	0.0165328
gene755	0.304096623	0.004654169	0.016543604
gene1153	-0.157650065	0.004701174	0.016678721
gene4572	0.152895562	0.004701781	0.016678721
gene1220	-0.2088925	0.004701906	0.016678721
gene1694	-0.174290825	0.004703196	0.016678721
gene3216	0.216853288	0.00470893	0.016689287
gene5111	0.223829669	0.004741775	0.016795867
gene5451	0.191569554	0.004754649	0.016831623
gene2171	0.476109333	0.004761321	0.016843637
gene194	-0.239723846	0.004763604	0.016843637
gene1123	-0.525558757	0.004775887	0.016877216
gene2030	0.190212143	0.004779872	0.01688145
gene1289	-0.207181315	0.004798962	0.016938992
gene3595	-0.205521728	0.004811209	0.01697233
gene179	0.15631028	0.004833956	0.017042648
gene5002	-0.204783241	0.004847872	0.01708177
novel.152	-0.428639461	0.004856083	0.017100753
gene3915	0.124272426	0.004872767	0.017149533
gene3197	0.226416259	0.004895225	0.017218572
novel.86	-0.395774103	0.004913418	0.017272532
gene3996	-0.221824711	0.004943032	0.017366556
gene3236	-0.182705122	0.004951408	0.017385901
gene848	0.171536583	0.004957156	0.017388529
gene123	0.229890263	0.004957898	0.017388529
gene2102	-0.143782948	0.004990855	0.017493986
gene4803	-0.460945624	0.00500074	0.017504159
gene769	0.18365498	0.005001081	0.017504159
gene1310	-0.207688421	0.005002427	0.017504159
gene4531	0.235395389	0.005020982	0.017553218
gene2899	0.154226924	0.005022243	0.017553218
gene4787	-0.136996143	0.005027517	0.017561517
gene4147	-0.30730195	0.005091673	0.017775369
novel.125	0.44962423	0.005121376	0.017868764
gene2412	0.190791965	0.005126116	0.017875007
gene5854	0.170895825	0.005181146	0.018056502
novel.156	-0.365964649	0.005187711	0.018068987
gene1273	0.170655832	0.005203721	0.018114331
gene4082	0.192213702	0.005247823	0.018253108
gene1982	-0.173902161	0.005249614	0.018253108
gene727	-0.136565633	0.005284865	0.018365132
gene5599	-0.211327506	0.005306189	0.018428662
gene4249	0.248142028	0.005309243	0.018428701
gene4152	0.141870283	0.005341956	0.018531631
gene950	0.156713648	0.005386365	0.018674992
novel.107	-0.322739551	0.005405793	0.018731628
gene4205	-0.144413745	0.005463077	0.018919302
gene5053	-0.178486287	0.005496425	0.019023913
gene1313	0.178215029	0.005538293	0.019152895
gene1565	-0.140387769	0.005540015	0.019152895
gene5759	-0.25964313	0.005594815	0.019331315
gene561	0.202808575	0.005598665	0.01933359
gene1090	-0.164857963	0.005624243	0.019404221
gene3295	0.19054283	0.005625526	0.019404221
gene988	0.160028125	0.005670398	0.019547866
gene1770	-0.304023468	0.00568185	0.019576203
novel.66	-0.698337197	0.005702571	0.019636426
gene2681	-0.172036972	0.005762144	0.019822476
gene2547	0.221698155	0.005763147	0.019822476
gene3475	0.221290036	0.005816809	0.019986475
gene4944	-0.153726078	0.005817427	0.019986475
gene4437	0.239980747	0.005838144	0.020046281
gene4875	-0.188638955	0.005846808	0.020064656
gene240	-0.216284169	0.005902178	0.020243201
gene551	-0.153361737	0.005938322	0.020355641
gene708	-0.161818175	0.005979112	0.02048387
gene1409	0.173237804	0.005990413	0.020502613
gene238	0.151030129	0.005991353	0.020502613
gene3194	0.148042468	0.005996626	0.02050907
gene4878	-0.171315949	0.006008622	0.020538501
gene5756	0.185790943	0.006028545	0.020594977
gene2950	0.265422444	0.006089413	0.020791193
gene5295	0.163550119	0.006099684	0.020814529
gene5056	-0.168101556	0.006113579	0.020850198
gene5737	-0.199518775	0.006159614	0.020995376
gene5414	0.141778772	0.006190634	0.021089242
gene3503	0.139760906	0.006232286	0.021215719
gene4467	0.183127092	0.006234766	0.021215719
gene4443	0.18143954	0.006261046	0.021293181
gene4075	0.177541854	0.006290194	0.021377869
gene4807	0.222396056	0.006293006	0.021377869
gene1183	0.177092804	0.006297077	0.021379705
gene2868	-0.212811351	0.006317727	0.0214378
gene1929	-0.21797605	0.006381059	0.021640578
gene5774	0.25224903	0.00642742	0.02178561
gene3179	0.237391944	0.006435401	0.021800462
gene1637	0.153628856	0.006478891	0.021935518
gene1914	-0.221311104	0.006495249	0.021970034
gene1888	-0.143542272	0.00649634	0.021970034
gene2217	-0.153097849	0.006510897	0.022006977
gene4143	0.253035741	0.006555755	0.02214624
gene4906	0.203593135	0.006603531	0.022295199
gene1238	-0.212573244	0.006618971	0.02233488
gene4277	0.149944768	0.006652367	0.022435069
gene3678	0.174889556	0.006713119	0.022627358
gene2949	-0.135416966	0.006754857	0.022755377
gene4273	-0.237825192	0.006765441	0.022778362
gene3976	-0.283695369	0.006782948	0.022817357
gene5062	0.186120455	0.006784557	0.022817357
gene236	-0.166024376	0.006824387	0.022938573
gene252	-0.239404372	0.006841832	0.022974212
gene2015	-0.302281704	0.006845762	0.022974212
gene2515	-0.197138216	0.006846368	0.022974212
gene2265	-0.128838299	0.006853295	0.022984722
gene5400	0.161422961	0.006862775	0.023003779
gene1411	0.224389995	0.006877925	0.023041809
gene272	0.205879624	0.006888871	0.023065444
gene4755	-0.303901451	0.006892596	0.023065444
gene2558	0.380413328	0.00692473	0.023160183
gene3180	0.16526623	0.006948419	0.023226585
gene2523	0.170728431	0.00695898	0.023249059
gene5474	-0.165487892	0.006991477	0.023344751
gene4872	0.164743149	0.007003513	0.023369297
gene4786	-0.240567397	0.007006545	0.023369297
gene2253	-0.185596743	0.007014439	0.023382751
gene1134	-0.906535246	0.007020556	0.023390268
gene368	0.315564494	0.007038372	0.023436734
gene3399	0.15370091	0.0070602	0.023496502
novel.146	-0.438188028	0.007069065	0.023509479
gene3632	0.242800529	0.007071862	0.023509479
gene2043	0.146043186	0.007080908	0.023526637
gene1919	0.265738017	0.007105418	0.023595131
novel.77	-0.228157791	0.0071245	0.023645533
gene218	0.144617215	0.007130796	0.023648607
gene5586	0.131446656	0.007133235	0.023648607
gene2622	-0.276148263	0.007142668	0.023666925
gene3936	-0.185857271	0.007150715	0.023680633
gene3042	0.261504066	0.007166856	0.023721118
gene3178	-0.194922178	0.007184742	0.023767331
gene3367	0.189164756	0.007194598	0.023786943
gene1295	0.191241856	0.007200226	0.023792563
gene3129	-0.215846316	0.007214126	0.023825496
gene14	0.163174978	0.007226846	0.023854498
gene5807	-0.248836628	0.007246872	0.023897928
gene1456	0.388524231	0.007247894	0.023897928
gene3823	-0.147776031	0.007252129	0.023898882
gene1304	-0.199090968	0.007271678	0.023939051
gene1439	0.295845652	0.007272223	0.023939051
gene1860	0.14731766	0.007309277	0.024047958
gene5625	0.166798128	0.007316418	0.024058383
gene936	-0.136646601	0.007321413	0.024061747
gene3644	-0.181799563	0.007327685	0.024069299
gene5576	0.174733752	0.0073397	0.024095697
gene399	0.184152623	0.00736033	0.024150335
gene3930	0.150816835	0.007378618	0.024197234
gene3022	0.211307384	0.007384564	0.024203626
gene2722	0.206290048	0.007400495	0.024242725
gene4176	-0.176062706	0.007443163	0.024369318
gene5617	-0.137118946	0.007450258	0.024379369
gene5510	0.163678921	0.007466259	0.024413301
gene2189	-0.520882344	0.007468689	0.024413301
gene4943	-0.213844019	0.007497101	0.024492955
gene924	-0.142292483	0.007517946	0.024547816
gene1471	0.152487315	0.0075738	0.024716868
gene5608	0.181055029	0.00766052	0.024986413
gene1185	-0.128091741	0.007668861	0.025000155
gene4593	-0.18380362	0.007699519	0.025086599
gene2810	-0.162349877	0.007754056	0.025250707
gene134	-0.125577656	0.007768558	0.025284339
gene1750	0.223120289	0.007777257	0.025299057
gene1674	0.207883607	0.007811511	0.025396846
gene264	0.186760581	0.007819981	0.025410743
gene277	-0.193509663	0.007843219	0.025472587
gene1361	0.216029765	0.007875535	0.025563835
gene3391	-0.164514544	0.007893297	0.025607766
gene1298	-0.273591316	0.007906151	0.025635735
gene3262	-0.188807504	0.007916836	0.025656647
gene1081	0.125223544	0.007934402	0.025699824
gene3288	-0.207595596	0.008031174	0.025999371
gene1895	-0.188958656	0.008067321	0.026102438
gene5802	0.167403427	0.008080753	0.026131939
gene1533	0.165157499	0.008125279	0.026261908
gene4911	-0.173677983	0.008136683	0.026274095
gene1320	-0.155624242	0.008137725	0.026274095
gene3429	0.154819695	0.008160016	0.026332027
gene4111	0.145952316	0.008185418	0.026399935
gene2861	0.180431113	0.008215866	0.026484033
gene5835	0.432365439	0.008224189	0.026496763
gene2697	0.186252301	0.008238266	0.026528006
gene4621	0.137854902	0.008261471	0.026588592
gene817	-0.217810953	0.008276716	0.026623511
gene1368	-0.201562003	0.008291782	0.026657815
gene2079	-0.190981054	0.008296902	0.026660124
gene3466	0.18433726	0.008314792	0.026703445
gene5877	0.180012419	0.008325815	0.026724674
gene3348	0.212326363	0.008359949	0.026820027
gene739	-0.190937646	0.008397842	0.026927333
gene1379	0.225387413	0.008405387	0.026937264
gene4165	0.151172567	0.008468021	0.027123639
gene5135	-0.224701307	0.008576139	0.027455431
gene5511	-0.156022803	0.008640738	0.027647584
gene3777	-0.168422312	0.008647531	0.027647584
novel.36	-0.224723307	0.008649855	0.027647584
gene1396	0.174090662	0.008664757	0.027680607
gene3223	-0.352128196	0.008671123	0.027686344
gene896	0.200262003	0.008737767	0.027884433
gene3691	0.149260025	0.008751928	0.027905514
gene5125	0.165599628	0.008753587	0.027905514
gene2677	-0.2015748	0.008795098	0.028023098
gene4032	0.162091018	0.008802224	0.028031058
gene4427	0.194561645	0.008811072	0.028043798
gene6	0.142435574	0.008815485	0.028043798
gene2695	0.158052569	0.008842048	0.028100314
gene3237	0.167949137	0.008842529	0.028100314
gene3090	0.136508963	0.008856376	0.028109264
gene814	0.184289103	0.008857522	0.028109264
gene4516	-0.166710307	0.00885937	0.028109264
gene5242	-0.275237032	0.008863909	0.028109264
gene2305	-0.16331239	0.008902511	0.028216907
gene2597	0.217842641	0.008919693	0.02825658
gene2767	-0.306525326	0.008941108	0.028309614
gene3830	-0.223786679	0.009005192	0.028495202
gene3111	-0.187614287	0.009009132	0.028495202
gene5692	-0.275072409	0.009037646	0.02857047
gene1387	-0.399170879	0.009051592	0.02859963
gene1811	0.168831348	0.009076913	0.028664684
gene85	0.161903995	0.009083131	0.028669373
gene3128	0.189560451	0.009124542	0.028785078
gene5812	0.170690889	0.009131203	0.028791098
gene510	-0.183337455	0.009147855	0.028828595
gene2693	-0.178683903	0.00915643	0.028840612
gene3313	0.214794187	0.009175247	0.02888486
gene3461	-0.157408586	0.009232691	0.029041232
gene1116	-0.162813668	0.009236259	0.029041232
gene3705	0.127684863	0.009239302	0.029041232
gene1594	-0.17041475	0.009246786	0.029041494
gene1617	-0.211212101	0.009248975	0.029041494
gene5772	-0.172504158	0.009264742	0.029075929
gene5368	0.142952861	0.009278569	0.029104242
gene1571	-0.177563071	0.00930892	0.029180027
gene5382	-0.1815549	0.009312365	0.029180027
gene659	0.173615364	0.009374692	0.02936014
gene4044	-0.155563179	0.009390149	0.029390286
gene5721	-0.173303689	0.009394023	0.029390286
gene81	-0.16576907	0.009421932	0.029462386
gene5753	0.157513257	0.009434258	0.029471192
gene4709	-0.31432215	0.009434479	0.029471192
gene5006	0.132299509	0.009451378	0.02950876
gene685	-0.20778017	0.009489432	0.029599008
gene2345	0.165878663	0.009490057	0.029599008
novel.6	-0.225080064	0.009519161	0.029671999
gene1951	-0.150085628	0.009523257	0.029671999
gene3226	0.150016039	0.009638192	0.030014666
gene4414	-0.170200806	0.009653347	0.030046414
gene5797	-0.251409138	0.009744832	0.030299475
gene496	-0.174390117	0.009747133	0.030299475
gene3036	-0.130310954	0.009749658	0.030299475
gene2823	-0.226936734	0.009764018	0.030309716
gene2438	0.190325797	0.009765522	0.030309716
gene5447	-0.170660365	0.009767965	0.030309716
gene223	-0.183413019	0.009780213	0.030332181
gene1476	-0.185564504	0.009827232	0.030462406
gene5533	-0.148711088	0.009846767	0.03050735
gene2851	0.162007503	0.009880476	0.030596138
gene4553	0.211310751	0.009886111	0.030597942
gene4544	0.176453666	0.009935082	0.030733806
gene3100	-0.156607965	0.010014115	0.030962479
gene3683	-0.177184369	0.01005797	0.031082207
gene4868	-0.164253827	0.01012803	0.031259709
gene1973	0.158419131	0.010130364	0.031259709
gene2223	-0.202517553	0.010130891	0.031259709
gene834	0.139636025	0.01018568	0.031412761
gene3294	-0.149313697	0.010196483	0.031430074
gene5681	-0.184592006	0.010206995	0.031441626
gene3963	0.197072156	0.010210612	0.031441626
gene3422	-0.792860944	0.010294381	0.031683467
gene2464	-0.508432184	0.01036618	0.031888243
gene74	0.158274697	0.010379315	0.031895503
gene5844	0.182499225	0.01038237	0.031895503
gene3767	0.226123926	0.010386585	0.031895503
gene63	-0.258976602	0.010389603	0.031895503
gene4108	0.148386417	0.010432515	0.032011015
gene4497	0.330312814	0.01045361	0.032059501
gene4146	-0.148784545	0.010512098	0.032222559
novel.31	0.133116566	0.010520393	0.032231674
gene1337	-0.226573385	0.010560988	0.03233969
gene2334	0.162015275	0.010583208	0.032390592
gene5336	0.111368273	0.010592702	0.032390592
gene573	0.195149756	0.010593654	0.032390592
gene4425	-0.192347543	0.010608669	0.032420135
gene4936	-0.162946242	0.010666476	0.032580355
gene2094	-0.149706626	0.010686407	0.032624783
gene676	-0.177373844	0.010741423	0.03277622
gene3148	0.194596342	0.010767492	0.032832213
gene863	0.184183	0.010770614	0.032832213
gene4794	0.146132354	0.010798995	0.032902169
gene1728	-0.164294885	0.01083365	0.032991161
gene3027	-0.177134135	0.010880304	0.03311542
gene4945	0.223358225	0.010885389	0.03311542
gene3501	0.27550076	0.010895384	0.033129187
gene1633	0.1889757	0.010907645	0.033149827
gene2350	-0.167882462	0.01095662	0.033281063
gene1040	-0.128040383	0.010961816	0.033281063
gene1764	0.258519276	0.010998293	0.033375082
gene967	0.180438103	0.011024671	0.033438374
gene1466	-0.132550431	0.011036028	0.033456068
gene1608	0.119582129	0.011070465	0.033543675
gene3597	-0.157610063	0.011113778	0.033658075
gene10	-0.36192294	0.011126839	0.033669935
gene2518	-0.211280168	0.011128811	0.033669935
gene4260	0.14823919	0.011170122	0.033778048
gene248	-0.415053939	0.011176535	0.033780575
gene4587	0.149459276	0.011185824	0.033791789
gene2158	0.16705236	0.01120478	0.03383218
gene1204	-0.235154633	0.011226895	0.033882063
gene4617	0.163192371	0.01126621	0.033983781
gene1499	0.186119837	0.011280189	0.034009011
gene4079	0.160683298	0.011290108	0.034021981
gene2785	0.163658185	0.011298915	0.03403159
gene3558	-0.201128773	0.011325842	0.034081334
gene4004	-0.674633418	0.011326684	0.034081334
gene2749	0.149177748	0.011411037	0.034318098
gene819	0.136887646	0.011453089	0.034427473
gene5357	-0.171938773	0.011519471	0.034609839
gene520	0.148937545	0.011532983	0.034633257
gene5766	-0.368702199	0.011559741	0.034696409
gene2820	-0.243258491	0.011568319	0.034704958
gene1787	0.225992031	0.011618779	0.034835759
gene5531	-0.11682966	0.011623422	0.034835759
gene1111	0.224218098	0.011649024	0.034895221
gene1834	-0.170510921	0.011692489	0.035008109
gene1788	0.268660962	0.011701006	0.035016302
gene5540	-0.152489337	0.011760579	0.0351772
gene4967	0.172126091	0.011810775	0.035309904
gene237	-0.173527308	0.011833136	0.035359303
gene1278	0.230175781	0.011854553	0.03539039
gene4666	0.189249525	0.011855226	0.03539039
gene737	0.185913506	0.011890603	0.035478515
gene4492	-0.176511475	0.011904293	0.035501873
gene3861	-0.179162808	0.011911845	0.035506911
gene2359	-0.152283514	0.011920554	0.035515394
gene2803	0.138537225	0.011945558	0.03557239
gene2933	0.167634133	0.011965149	0.035613222
gene1963	0.28645171	0.012042861	0.035826921
gene2452	-0.189396286	0.01212066	0.036040668
gene5190	-0.21655869	0.01213415	0.036063076
gene5325	-0.151264566	0.012213261	0.036280394
gene3686	0.164632247	0.012268752	0.036427367
gene2080	-0.185255789	0.012303556	0.036504161
gene2610	-0.160998601	0.01230667	0.036504161
gene4972	-0.150535121	0.012373543	0.036684558
gene4514	0.729599126	0.012402919	0.03675366
gene998	0.15882451	0.0124398	0.036844922
gene4627	0.122767341	0.012730355	0.037687076
gene3496	0.141918645	0.012804585	0.03788065
gene2482	0.206959571	0.01280825	0.03788065
gene588	-0.19447382	0.012824499	0.037910195
gene4765	-0.158893996	0.012864184	0.038008958
gene5848	-0.166774588	0.012914773	0.038139826
gene5746	-0.17569355	0.012931379	0.038170255
gene3407	-0.17921131	0.012949517	0.038205175
gene3358	-0.204192103	0.013001269	0.038339185
gene4318	0.159436103	0.013092558	0.038586088
gene2441	-0.218907398	0.013097738	0.038586088
gene5702	0.179947582	0.013130514	0.038663841
gene1920	0.17697995	0.013199652	0.038829813
gene1080	0.163792192	0.0131997	0.038829813
gene2471	0.149206707	0.013243968	0.038941124
gene363	0.203489349	0.01326423	0.038981775
gene1765	0.156798605	0.013406691	0.039381341
gene3794	-0.183904213	0.013445046	0.039474863
gene2036	-0.163090261	0.013457791	0.03949314
gene4373	0.163990043	0.013466575	0.039499779
gene1286	-0.161984718	0.013568046	0.039778147
gene1840	-0.133215508	0.013666399	0.040030807
gene945	-0.176279045	0.013667444	0.040030807
gene1405	-0.194256544	0.013685256	0.040057003
gene5160	0.131842206	0.013689615	0.040057003
gene4455	0.138117303	0.013718002	0.040120685
gene4633	0.148599177	0.013749475	0.040193324
gene1207	0.185480914	0.013830158	0.04039471
gene104	-0.170820077	0.013838333	0.04039471
gene5653	-0.138538113	0.013838373	0.04039471
gene2651	-0.154612393	0.013971035	0.040762311
gene2612	-0.164798244	0.014015183	0.040871431
gene5864	0.176997428	0.01404513	0.040938315
gene1353	0.303693521	0.014051636	0.040938315
gene961	0.136538047	0.014136839	0.041166747
gene5693	0.245407676	0.014149724	0.041181417
gene1430	-0.314376473	0.014155475	0.041181417
gene4714	-1.796442982	0.014180313	0.041233871
gene5396	-0.164942747	0.014191699	0.041243337
gene4160	-0.183268458	0.014197186	0.041243337
gene5158	0.123000188	0.014239021	0.041331904
gene3434	0.194752871	0.014241321	0.041331904
gene709	-0.52466957	0.014260403	0.041367461
gene2878	0.156765131	0.014306089	0.041480125
gene4304	-0.238915195	0.014405813	0.041749288
gene378	-0.128469845	0.014447512	0.041850109
gene3328	-0.218143395	0.014552737	0.042134765
gene3250	-0.149485677	0.014602142	0.042254289
gene1558	0.220147146	0.014607971	0.042254289
gene2833	0.156157667	0.014641821	0.04233101
novel.142	-0.350316771	0.014648472	0.04233101
gene5488	-0.176267473	0.014748553	0.042599316
gene16	0.151817034	0.014755385	0.042599316
gene4838	0.228121687	0.014766063	0.042609836
gene3191	0.144966202	0.014778315	0.042624882
gene3210	0.142458262	0.014899898	0.042955109
novel.61	-0.390856272	0.0149445	0.043047585
gene4003	0.192950669	0.01494619	0.043047585
gene4208	-0.23992854	0.01496016	0.043067342
gene838	-0.188035047	0.014978664	0.043100128
gene2245	0.157634337	0.015056159	0.043302543
gene1935	-0.192055709	0.015097863	0.043401877
gene3554	0.162084739	0.015127991	0.043459728
gene3445	-0.141782406	0.015132337	0.043459728
gene5174	-0.13803294	0.015186749	0.043595326
gene1808	0.200048022	0.015234544	0.043703942
gene5796	0.197880743	0.015239017	0.043703942
gene5069	0.163413821	0.015258716	0.043739728
gene1300	-0.165026046	0.015299154	0.0438349
gene714	0.17549006	0.015395372	0.044081511
gene5223	0.15141626	0.015399782	0.044081511
gene5109	-0.200023769	0.015421202	0.044119632
gene5717	-0.439693359	0.015427667	0.044119632
gene5579	0.145257366	0.015450771	0.044164851
gene334	-0.24087604	0.015499508	0.044283265
gene4112	-0.159070894	0.015508518	0.044288116
novel.144	-0.222136418	0.015535045	0.044342964
gene1305	0.22081947	0.015556452	0.044383151
gene2908	0.142780036	0.015567038	0.044392444
gene956	0.141163829	0.015617224	0.044514601
gene4127	0.143626882	0.015628467	0.044525693
gene2686	-0.225229322	0.015654979	0.044575738
gene1872	0.185395162	0.015660751	0.044575738
gene2922	-0.156891554	0.015785354	0.044909294
gene699	0.145775965	0.015813549	0.044968388
gene1655	0.175563735	0.015827151	0.044985948
gene4413	-0.195358665	0.015903382	0.045181243
gene1695	-0.251958522	0.015911635	0.045181243
gene2655	-0.242409909	0.015918239	0.045181243
gene1022	-0.181580365	0.01595101	0.045253053
gene2492	-0.127982158	0.015966236	0.045266669
gene1609	-0.143985961	0.015970756	0.045266669
gene1773	0.168228511	0.016001091	0.045331435
gene1878	0.178773921	0.016047087	0.045440488
gene625	-0.414255917	0.016067805	0.045477894
gene3692	-0.205277771	0.016135551	0.045646494
gene4412	0.128665911	0.016146211	0.045646494
gene5453	0.24249328	0.016149981	0.045646494
gene2041	0.148728326	0.016168308	0.045676979
novel.65	-0.347420061	0.016239117	0.045855634
gene3258	0.145974588	0.016267726	0.045915013
gene3225	0.154366098	0.016279187	0.045925961
gene2845	-0.253606541	0.01640988	0.04627311
gene2714	-0.123867536	0.016529761	0.046589467
gene5521	0.149839156	0.016618183	0.046816901
gene5005	0.175861057	0.016678575	0.046965193
gene4252	-0.197315869	0.016688222	0.046970521
gene413	-0.156594178	0.016703995	0.046993079
gene3174	0.134059359	0.016721493	0.047020466
gene721	-0.127360893	0.016763217	0.04711592
gene164	0.155237587	0.016839197	0.047290134
gene5873	0.134808217	0.016840816	0.047290134
gene383	-0.197113143	0.01686787	0.047344156
gene5691	-0.370374281	0.016925474	0.047483833
gene3037	0.158745412	0.016954501	0.047543246
gene3019	-0.216489825	0.01696426	0.0475486
gene4849	0.145691019	0.016982433	0.047577518
gene1978	0.126017058	0.016991256	0.04758023
gene4775	0.322415613	0.017075833	0.047794972
gene1365	0.139829669	0.017104137	0.047852081
gene1338	-0.1938581	0.017145999	0.047920157
gene1340	0.15374047	0.017150398	0.047920157
gene1008	-0.153507001	0.017152204	0.047920157
gene1308	-0.220963616	0.017184931	0.047989455
gene5859	0.139110423	0.0171958	0.047997678
gene3476	-0.208824647	0.017209006	0.048012412
gene3383	-0.141900084	0.017229407	0.048034118
gene1048	0.127823119	0.017232646	0.048034118
gene2565	0.155543148	0.017301517	0.048203904
gene315	-0.164932928	0.017340374	0.048289953
gene5137	-0.142689209	0.017402843	0.048441646
gene4977	-0.134656354	0.017477629	0.048627468
gene2132	-0.147629717	0.017528634	0.048734463
gene354	-0.17366436	0.017532177	0.048734463
gene3741	-0.169243258	0.017594065	0.048884059
gene2809	-0.17917944	0.0176475	0.049010045
gene5374	-0.183474096	0.017677315	0.049070347
gene4908	0.147274835	0.017686593	0.04907361
novel.136	-0.794330727	0.017719214	0.049141612
gene4144	0.136080835	0.017760079	0.049232402
gene1647	-0.212985882	0.017865401	0.049501709
gene1880	-0.641036715	0.017923058	0.049638757
Figure 3. Comparison of the expression levels of 20 genes between RNA-Seq and qRT-PCR.
6 hours
Gene-name	RNA-seq log2 FC mean	RNA-seq SEM	qRT-PCR log2 FC mean	qRT-PCR SEM
CPAR2_208190	-2.0491	0.3006	-0.2827	0.2531
CPAR2_213060	-1.8162	0.297	-0.4095	0.1569
CPAR2_203780	-1.5422	0.0984	-0.2831	0.0413
CPAR2_404910	-1.5133	0.8696	-0.7394	0.1896
CPAR2_800950	-1.4831	0.1566	-0.5143	0.1532
CPAR2_702930	1.2811	0.3629	0.932	0.5747
CPAR2_807710	1.2913	0.1304	0.4518	0.3882
CPAR2_703200	1.4654	0.3062	0.7215	0.439
CPAR2_807700	1.5027	0.1927	0.7264	0.2313
CPAR2_700300	1.7602	0.1636	0.5521	0.3937
18 hours
CPAR2_100480	-1.2523	-0.8792	0.1443	0.5553
CPAR2_603600	-0.8604	-2.2388	0.0675	0.2359
CPAR2_808120	-0.8432	-2.0646	0.0748	0.0707
CPAR2_102580	-0.6952	-1.7342	0.0188	0.1307
CPAR2_109900	-0.54	-1.27	0.0278	0.1688
[truncated: 234 more rows]
[truncated: 19 more columns]
